# Supplementary material for: Spatial Disparities in Access to Healthcare Professionals in Sichuan: Evidence from County-Level Data
Source: Healthcare (Basel). 2021 Aug 16;9(8):1053. doi: 10.3390/healthcare9081053 (PMC8394835; doi:10.3390/healthcare9081053)
Supplement: Supplementary file 1 [file healthcare-09-01053-s001.zip]

Archive with 6 entries (5 files):
- healthcare-1239674 Supplmental materials/
- healthcare-1239674 Supplmental materials/Table S1.pdf
- healthcare-1239674 Supplmental materials/Table S2.xlsx
- healthcare-1239674 Supplmental materials/Table S3.xlsx
- healthcare-1239674 Supplmental materials/Table S4.xlsx
- healthcare-1239674 Supplmental materials/Table S5.pdf
