# Supplementary material for: Spatial Disparities in Access to Healthcare Professionals in Sichuan: Evidence from County-Level Data
Source: Healthcare (Basel). 2021 Aug 16;9(8):1053. doi: 10.3390/healthcare9081053 (PMC8394835; doi:10.3390/healthcare9081053)
Supplement: Supplementary file 1 [file healthcare-09-01053-s001.zip › healthcare-1239674 Supplmental materials/Table S2.xlsx]

## Sheet: Sheet1
Table S2 The number of health workforce in county-level units in Sichuan
Region name (Chinese)	Year	Region name (English)	HT	LD	RG	PH	TE	IN
锦江区	2009	jinjiangqu	4639	2035	1644	349	236	375
青羊区	2009	qingyangqu	10703	4062	4452	739	636	814
金牛区	2009	jinniuqu	8222	3282	3246	583	400	711
武侯区	2009	wuhouqu	16127	5951	6868	700	974	1634
成华区	2009	chenghuaqu	6135	2735	2123	374	284	619
龙泉驿区	2009	longquanyiqu	3176	1268	1137	228	193	350
青白江区	2009	qingbaijiangqu	1881	706	564	144	110	357
新都区	2009	xindongqu	3316	1341	1174	225	191	385
温江区	2009	wenjiangqu	2778	1113	1001	160	121	383
双流区	2009	shuangliuqu	4784	2094	1455	294	168	773
郫都区	2009	piduqu	2499	1040	768	175	136	380
金堂县	2009	jintangxian	2283	1076	554	178	138	337
大邑县	2009	dayixian	1940	849	510	132	120	329
蒲江县	2009	pujiangxian	1025	454	265	77	64	165
新津县	2009	xinjinxian	1419	561	395	116	99	248
都江堰市	2009	dongjiangyanshi	3483	1357	1129	264	182	551
彭州市	2009	pengzhoushi	2889	1208	742	210	207	522
邛崃市	2009	qionglaishi	1828	803	530	118	92	285
崇州市	2009	chongzhoushi	2736	1166	834	196	149	391
简阳市	2009	jianyangshi	3509	1739	866	193	181	530
自流井区	2009	ziliujingqu	3954	1593	1688	199	197	277
贡井区	2009	gongjingqu	1634	685	626	100	82	141
大安区	2009	daanqu	1656	690	618	87	76	185
沿滩区	2009	yantanqu	619	336	163	35	27	58
荣县	2009	rongxian	1524	752	467	77	73	155
富顺县	2009	fushunxian	2017	1149	532	97	84	155
东区	2009	dongqu	4285	1758	1683	222	238	384
西区	2009	xiqu	1216	526	465	70	60	95
仁和区	2009	renhequ	1029	391	400	58	42	138
米易县	2009	miyixian	695	338	208	26	30	93
盐边县	2009	yanbianxian	524	295	130	20	34	45
江阳区	2009	jiangyangqu	3496	1771	1126	189	176	234
纳溪区	2009	naxiqu	1133	571	281	62	61	158
龙马谭区	2009	longmatanqu	1479	696	351	125	90	217
泸县	2009	luxian	1928	1035	394	119	131	249
合江县	2009	hejiangxian	1662	771	421	180	57	233
叙永县	2009	xuyongxian	1319	539	312	139	54	275
古蔺县	2009	gulinxian	1177	495	247	88	58	289
旌阳区	2009	jingyangqu	4469	2045	1577	266	233	348
罗江区	2009	luojiangqu	754	385	179	77	40	73
中江县	2009	zhongjiangxian	2255	1246	486	108	94	351
广汉市	2009	guanghanshi	2384	1146	696	217	117	208
什邡市	2009	shifangshi	2140	993	659	138	109	241
绵竹市	2009	mianzhushi	1362	769	304	103	76	110
涪城区	2009	fuchengqu	5847	2467	2270	380	317	413
游仙区	2009	youxianqu	2213	892	794	141	94	292
安州区	2009	anzhouqu	1439	759	339	100	84	157
三台县	2009	santaixian	2817	1390	580	203	137	507
盐亭县	2009	yantingxian	1273	549	314	87	65	258
梓潼县	2009	zitongxian	945	553	149	96	50	97
北川县	2009	beichuanxian	410	221	50	20	11	108
平武县	2009	pingwuxian	373	170	85	21	14	83
江油市	2009	jiangyoushi	4353	1872	1342	345	212	582
利州区	2009	lizhouqu	3856	1619	1535	228	216	258
昭化区	2009	zhaohuaqu	569	320	77	31	31	110
朝天区	2009	chaotianqu	620	315	126	28	24	127
旺苍县	2009	wangcangxian	1514	716	437	107	75	179
青川县	2009	qingchuanxian	518	269	101	34	21	93
剑阁县	2009	jiangexian	1417	671	333	102	83	228
苍溪县	2009	cangxixian	1968	1002	454	121	90	301
船山区	2009	chuanshanqu	4266	1854	1569	208	186	449
安居区	2009	anjuqu	892	485	201	53	51	102
蓬溪县	2009	pengxixian	1323	575	340	95	55	258
射洪县	2009	shehongxian	2501	1263	659	203	110	266
大英县	2009	dayingxian	1264	572	332	132	47	181
内江市中区	2009	neijiangshizhongqu	2928	1320	1044	158	128	278
东兴区	2009	dongxingqu	2729	1330	803	91	112	393
威远县	2009	weiyuanxian	2001	1191	457	97	78	178
资中县	2009	zizhongxian	2315	1366	526	104	65	254
隆昌市	2009	longchangshi	2371	993	608	126	149	495
乐山市中区	2009	leshanshizhongqu	4013	1844	1401	244	239	285
沙湾区	2009	shawanqu	748	368	199	41	44	96
五通桥区	2009	wutongqiaoqu	1222	573	344	115	68	122
金口河区	2009	jinkouhequ	142	79	38	3	4	18
犍为县	2009	qianweixian	1664	882	387	127	70	198
井研县	2009	jingyanxian	1071	500	253	74	52	192
夹江县	2009	jiajiangxian	1037	516	312	64	53	92
沐川县	2009	muchuanxian	494	228	110	26	21	109
峨边县	2009	ebianxian	377	178	113	15	17	54
马边县	2009	mabianxian	341	158	89	17	6	71
峨眉山市	2009	emeishanshi	2081	1037	667	118	85	174
顺庆区	2009	shunqingqu	4439	2035	1500	246	229	429
高坪区	2009	gaopingqu	1350	648	308	47	44	303
嘉陵区	2009	jialingqu	782	478	147	37	35	85
南部县	2009	nanbuxian	2510	1497	416	107	87	403
营山县	2009	yingshanxian	1791	964	410	89	76	252
蓬安县	2009	penganxian	1127	562	253	99	72	141
仪陇县	2009	yilongxian	1530	712	299	103	60	356
西充县	2009	xichongxian	1138	608	255	88	50	137
阆中市	2009	langzhongshi	2478	1483	496	159	100	240
东坡区	2009	dongpoqu	3594	1734	1056	194	210	400
彭山区	2009	pengshanqu	998	482	262	60	50	144
仁寿县	2009	renshouxian	3442	1940	710	228	183	381
洪雅县	2009	hongyaxian	840	384	217	67	52	120
丹棱县	2009	danlengxian	540	247	146	31	26	90
青神县	2009	qingshenxian	582	302	139	40	34	67
翠屏区	2009	cuipingqu	5291	2271	2112	254	237	417
南溪区	2009	nanxiqu	1698	845	418	47	92	296
叙州区	2009	xuzhouqu	959	467	237	71	41	143
江安县	2009	jianganxian	756	380	182	41	39	114
长宁县	2009	changningxian	1249	737	256	97	59	100
高县	2009	gaoxian	1009	463	282	63	49	152
珙县	2009	gongxian	1318	655	348	51	43	221
筠连县	2009	junlianxian	624	319	129	26	29	121
兴文县	2009	xingwenxian	747	396	175	43	26	107
屏山县	2009	pingshanxian	462	219	111	24	26	82
广安区	2009	guanganqu	2626	1145	804	122	140	415
前锋区	2009	qianfengqu	0	0	0	0	0	0
岳池县	2009	yuechixian	1723	837	357	82	73	374
武胜县	2009	wushengxian	1372	717	363	81	60	151
邻水县	2009	linshuixian	1834	786	424	81	67	476
华蓥市	2009	huayingshi	927	444	238	38	39	168
通川区	2009	tongchuanqu	2813	998	1102	199	173	341
达川区	2009	dachuanqu	2797	1315	646	104	148	584
宣汉县	2009	xuanhanxian	2425	1200	631	120	136	338
开江县	2009	kaijiangxian	999	556	234	64	67	78
大竹县	2009	dazhuxian	1881	927	487	74	98	295
渠县	2009	quxian	2578	1204	453	175	105	641
万源市	2009	wanyuanshi	1306	589	298	39	55	325
雨城区	2009	yuchengqu	2688	1034	938	134	149	433
名山区	2009	mingshanqu	655	357	153	55	42	48
荥经县	2009	yingjingxian	516	341	175	24	29	47
汉源县	2009	hanyuanxian	883	468	171	105	27	112
石棉县	2009	shimianxian	565	260	167	24	27	87
天全县	2009	tianquanxian	455	276	100	24	16	39
芦山县	2009	lushanxian	378	217	102	23	17	19
宝兴县	2009	baoxingxian	221	133	60	9	13	6
巴州区	2009	bazhouqu	2894	1643	707	125	187	232
恩阳区	2009	enyangqu	0	0	0	0	0	0
通江县	2009	tongjiangxian	1407	780	295	58	98	176
南江县	2009	nanjiangxian	1307	678	264	56	51	258
平昌县	2009	pingchangxian	2923	1330	504	174	171	744
雁江区	2009	yanjiangqu	2961	1388	809	159	152	453
安岳县	2009	anyuexian	3043	1613	602	183	151	494
乐至县	2009	lezhixian	1446	634	338	126	100	248
马尔康市	2009	maerkangshi	562	261	142	16	40	103
汶川县	2009	wenchuanxian	350	162	95	14	15	64
理县	2009	lixian	190	80	43	6	2	59
茂县	2009	maoxian	345	174	81	16	25	49
松潘县	2009	songpanxian	218	112	43	7	7	49
九寨沟县	2009	jiuzhaigouxian	311	142	77	6	18	68
金川县	2009	jinchuanxian	244	108	70	9	10	47
小金县	2009	xiaojinxian	202	91	48	7	12	44
黑水县	2009	heishuixian	179	75	40	6	6	52
壤塘县	2009	rangtangxian	164	68	29	3	7	57
阿坝县	2009	abaxian	234	78	36	5	5	110
若尔盖县	2009	ruoergaixian	262	105	51	4	5	97
红原县	2009	hongyuanxian	217	101	14	6	6	90
康定市	2009	kangdingshi	856	438	197	38	63	120
泸定县	2009	ludingxian	391	185	80	13	37	76
丹巴县	2009	danbaxian	239	114	55	17	10	43
九龙县	2009	jiulongxian	215	108	54	3	5	45
雅江县	2009	yajiangxian	146	58	31	5	13	39
道孚县	2009	daofuxian	333	67	42	4	6	194
炉霍县	2009	luhuoxian	205	85	24	2	5	89
甘孜县	2009	ganzixian	210	60	50	8	9	83
新龙县	2009	xinlongxian	213	51	23	4	6	129
德格县	2009	degexian	168	55	23	1	3	86
白玉县	2009	baiyuxian	188	67	23	2	4	92
石渠县	2009	shiquxian	213	61	15	0	0	137
色达县	2009	sedaxian	156	58	25	8	11	54
理塘县	2009	litangxian	205	47	13	1	8	136
巴塘县	2009	batangxian	234	83	47	5	12	87
乡城县	2009	xiangchengxian	193	72	34	4	8	75
稻城县	2009	daochengxian	158	56	15	2	7	78
得荣县	2009	derongxian	143	58	18	1	4	62
西昌市	2009	xichangshi	4538	1922	1716	214	223	463
木里县	2009	mulixian	300	191	53	5	13	38
盐源县	2009	yanyuanxian	567	306	163	12	19	67
德昌县	2009	dechangxian	549	308	134	23	37	47
会理县	2009	huilixian	870	459	261	47	34	69
会东县	2009	huidongxian	601	281	190	22	35	73
宁南县	2009	ningnanxian	464	237	102	16	14	95
普格县	2009	pugexian	295	167	65	8	13	42
布拖县	2009	butuoxian	288	199	72	4	6	7
金阳县	2009	jinyangxian	384	163	96	9	19	97
昭觉县	2009	zhaojuexian	416	180	91	15	24	106
喜德县	2009	xidexian	343	174	80	8	12	69
冕宁县	2009	mianningxian	615	338	152	28	42	55
越西县	2009	yuexixian	586	258	174	18	13	123
甘洛县	2009	ganluoxian	469	249	117	16	24	63
美姑县	2009	meiguxian	339	112	58	6	27	136
雷波县	2009	leiboxian	480	230	108	14	35	93
锦江区	2010	jinjiangqu	5222	2351	1898	333	269	371
青羊区	2010	qingyangqu	12249	4473	5585	777	659	755
金牛区	2010	jinniuqu	8608	3516	3526	624	411	531
武侯区	2010	wuhouqu	18698	6859	8203	822	1135	1679
成华区	2010	chenghuaqu	6765	2878	2408	386	310	783
龙泉驿区	2010	longquanyiqu	3315	1344	1234	256	191	290
青白江区	2010	qingbaijiangqu	1936	699	619	137	117	364
新都区	2010	xindongqu	3648	1444	1352	227	211	414
温江区	2010	wenjiangqu	2959	1198	1155	156	138	312
双流区	2010	shuangliuqu	5132	2206	1793	297	199	637
郫都区	2010	piduqu	2772	1142	917	172	159	382
金堂县	2010	jintangxian	2527	1157	682	183	153	352
大邑县	2010	dayixian	2178	933	624	140	129	352
蒲江县	2010	pujiangxian	1052	437	282	84	62	187
新津县	2010	xinjinxian	1691	627	545	132	96	291
都江堰市	2010	dongjiangyanshi	3719	1392	1261	250	175	641
彭州市	2010	pengzhoushi	3283	1313	958	251	207	554
邛崃市	2010	qionglaishi	1855	770	577	188	94	226
崇州市	2010	chongzhoushi	3191	1264	1028	235	169	495
简阳市	2010	jianyangshi	3955	1832	1170	210	197	560
自流井区	2010	ziliujingqu	4070	1659	1801	195	214	201
贡井区	2010	gongjingqu	1709	683	712	106	78	130
大安区	2010	daanqu	1747	734	676	96	79	162
沿滩区	2010	yantanqu	605	311	185	32	25	52
荣县	2010	rongxian	1660	853	484	70	76	177
富顺县	2010	fushunxian	2037	1140	546	99	83	169
东区	2010	dongqu	4309	1774	1704	201	242	388
西区	2010	xiqu	1406	615	553	83	63	87
仁和区	2010	renhequ	1016	388	390	60	41	137
米易县	2010	miyixian	722	347	231	26	34	84
盐边县	2010	yanbianxian	526	300	133	20	32	41
江阳区	2010	jiangyangqu	3945	1893	1388	220	191	253
纳溪区	2010	naxiqu	1190	596	352	57	71	114
龙马谭区	2010	longmatanqu	1538	733	395	126	92	192
泸县	2010	luxian	2088	1147	450	125	132	234
合江县	2010	hejiangxian	1724	770	483	213	64	194
叙永县	2010	xuyongxian	1432	570	380	143	60	279
古蔺县	2010	gulinxian	1350	545	296	88	69	352
旌阳区	2010	jingyangqu	4750	2132	1777	263	251	327
罗江区	2010	luojiangqu	738	382	173	75	39	69
中江县	2010	zhongjiangxian	2390	1301	565	100	103	321
广汉市	2010	guanghanshi	2637	1199	863	218	139	218
什邡市	2010	shifangshi	2264	1049	727	141	116	231
绵竹市	2010	mianzhushi	1447	800	335	111	80	121
涪城区	2010	fuchengqu	6333	2581	2556	411	345	440
游仙区	2010	youxianqu	2238	917	814	141	108	258
安州区	2010	anzhouqu	1487	786	373	94	88	146
三台县	2010	santaixian	2974	1377	715	207	141	534
盐亭县	2010	yantingxian	1235	533	316	80	61	245
梓潼县	2010	zitongxian	889	534	159	86	45	65
北川县	2010	beichuanxian	409	209	67	23	8	102
平武县	2010	pingwuxian	371	165	92	22	14	78
江油市	2010	jiangyoushi	4648	1857	1568	360	212	651
利州区	2010	lizhouqu	4109	1686	1657	243	232	291
昭化区	2010	zhaohuaqu	588	342	91	41	28	86
朝天区	2010	chaotianqu	629	326	129	26	25	123
旺苍县	2010	wangcangxian	1562	724	460	107	75	196
青川县	2010	qingchuanxian	972	725	115	33	24	75
剑阁县	2010	jiangexian	1497	719	346	93	89	250
苍溪县	2010	cangxixian	2057	1063	517	140	87	250
船山区	2010	chuanshanqu	4900	2053	1914	239	225	469
安居区	2010	anjuqu	877	459	216	61	47	94
蓬溪县	2010	pengxixian	1445	659	353	90	51	292
射洪县	2010	shehongxian	2817	1348	842	216	128	288
大英县	2010	dayingxian	1363	631	352	119	54	207
内江市中区	2010	neijiangshizhongqu	3218	1420	1254	157	136	251
东兴区	2010	dongxingqu	2810	1327	1010	93	120	260
威远县	2010	weiyuanxian	2015	1176	505	101	82	151
资中县	2010	zizhongxian	2404	1362	570	106	74	292
隆昌市	2010	longchangshi	1500	720	433	84	59	204
乐山市中区	2010	leshanshizhongqu	4373	1856	1732	262	234	289
沙湾区	2010	shawanqu	737	349	213	44	56	75
五通桥区	2010	wutongqiaoqu	1333	612	411	118	82	110
金口河区	2010	jinkouhequ	161	79	50	6	9	18
犍为县	2010	qianweixian	1618	892	380	115	58	173
井研县	2010	jingyanxian	1132	507	281	83	60	201
夹江县	2010	jiajiangxian	1070	524	340	63	58	85
沐川县	2010	muchuanxian	493	235	110	27	22	99
峨边县	2010	ebianxian	380	173	122	14	21	50
马边县	2010	mabianxian	323	141	94	17	8	63
峨眉山市	2010	emeishanshi	2016	988	700	114	81	133
顺庆区	2010	shunqingqu	5767	2391	2332	262	241	541
高坪区	2010	gaopingqu	1307	653	307	56	66	225
嘉陵区	2010	jialingqu	733	402	163	36	31	101
南部县	2010	nanbuxian	2442	1453	405	86	66	432
营山县	2010	yingshanxian	1692	736	414	82	67	393
蓬安县	2010	penganxian	1023	469	249	83	49	173
仪陇县	2010	yilongxian	2127	935	507	170	88	427
西充县	2010	xichongxian	1201	608	294	72	43	184
阆中市	2010	langzhongshi	2574	1319	671	159	104	321
东坡区	2010	dongpoqu	3776	1708	1190	211	212	455
彭山区	2010	pengshanqu	992	478	289	55	50	120
仁寿县	2010	renshouxian	3468	1935	763	204	183	383
洪雅县	2010	hongyaxian	916	416	254	72	53	121
丹棱县	2010	danlengxian	547	249	159	30	30	79
青神县	2010	qingshenxian	598	298	159	44	34	63
翠屏区	2010	cuipingqu	5590	2275	2391	255	216	453
南溪区	2010	nanxiqu	987	484	280	67	40	116
叙州区	2010	xuzhouqu	1746	870	432	45	95	304
江安县	2010	jianganxian	830	424	256	40	29	81
长宁县	2010	changningxian	1055	618	212	73	55	97
高县	2010	gaoxian	1087	491	331	61	51	153
珙县	2010	gongxian	1327	630	369	53	40	235
筠连县	2010	junlianxian	642	295	158	30	28	131
兴文县	2010	xingwenxian	816	398	202	42	32	142
屏山县	2010	pingshanxian	454	221	109	23	26	75
广安区	2010	guanganqu	2793	1216	901	129	138	409
前锋区	2010	qianfengqu	0	0	0	0	0	0
岳池县	2010	yuechixian	1735	841	384	75	71	364
武胜县	2010	wushengxian	1445	751	388	87	62	157
邻水县	2010	linshuixian	1908	788	475	77	66	502
华蓥市	2010	huayingshi	939	437	267	35	38	162
通川区	2010	tongchuanqu	3172	1192	1212	192	176	400
达川区	2010	dachuanqu	2910	1304	732	220	138	516
宣汉县	2010	xuanhanxian	2498	1164	700	125	143	366
开江县	2010	kaijiangxian	1086	589	278	59	65	95
大竹县	2010	dazhuxian	2168	961	586	80	105	436
渠县	2010	quxian	2603	1235	515	173	112	568
万源市	2010	wanyuanshi	1312	560	305	42	49	356
雨城区	2010	yuchengqu	2763	1113	981	138	127	404
名山区	2010	mingshanqu	628	340	162	51	44	31
荥经县	2010	yingjingxian	666	369	197	26	29	45
汉源县	2010	hanyuanxian	808	452	205	78	29	44
石棉县	2010	shimianxian	650	287	220	26	29	88
天全县	2010	tianquanxian	398	246	90	25	15	22
芦山县	2010	lushanxian	389	215	108	27	21	18
宝兴县	2010	baoxingxian	238	128	74	9	18	9
巴州区	2010	bazhouqu	3496	2025	865	158	192	256
恩阳区	2010	enyangqu	0	0	0	0	0	0
通江县	2010	tongjiangxian	1651	952	370	54	93	182
南江县	2010	nanjiangxian	1388	716	307	62	58	245
平昌县	2010	pingchangxian	2775	1368	518	151	157	581
雁江区	2010	yanjiangqu	3454	1501	1082	165	163	543
安岳县	2010	anyuexian	3297	1607	743	199	165	583
乐至县	2010	lezhixian	1649	756	377	128	105	283
马尔康市	2010	maerkangshi	575	258	154	17	42	104
汶川县	2010	wenchuanxian	343	148	98	15	18	64
理县	2010	lixian	193	70	54	7	4	58
茂县	2010	maoxian	343	131	78	15	25	94
松潘县	2010	songpanxian	230	94	47	7	6	76
九寨沟县	2010	jiuzhaigouxian	305	132	88	8	19	58
金川县	2010	jinchuanxian	243	80	62	6	14	81
小金县	2010	xiaojinxian	203	75	54	9	17	48
黑水县	2010	heishuixian	166	73	41	5	6	41
壤塘县	2010	rangtangxian	190	69	37	3	6	75
阿坝县	2010	abaxian	203	54	42	10	7	90
若尔盖县	2010	ruoergaixian	222	99	44	2	3	74
红原县	2010	hongyuanxian	211	87	27	3	10	84
康定市	2010	kangdingshi	857	432	220	42	68	95
泸定县	2010	ludingxian	378	171	92	14	40	61
丹巴县	2010	danbaxian	201	99	51	16	14	21
九龙县	2010	jiulongxian	208	91	51	5	8	53
雅江县	2010	yajiangxian	158	67	34	3	10	44
道孚县	2010	daofuxian	196	82	42	4	4	64
炉霍县	2010	luhuoxian	217	91	23	2	5	96
甘孜县	2010	ganzixian	220	64	49	9	9	89
新龙县	2010	xinlongxian	193	51	21	3	6	112
德格县	2010	degexian	142	51	25	1	3	62
白玉县	2010	baiyuxian	177	58	24	1	6	88
石渠县	2010	shiquxian	184	58	17	0	0	109
色达县	2010	sedaxian	147	55	26	8	7	51
理塘县	2010	litangxian	222	69	27	1	5	120
巴塘县	2010	batangxian	208	84	55	4	10	55
乡城县	2010	xiangchengxian	169	61	33	4	7	64
稻城县	2010	daochengxian	159	49	20	2	6	82
得荣县	2010	derongxian	150	52	31	1	4	62
西昌市	2010	xichangshi	4998	2025	2006	226	250	481
木里县	2010	mulixian	287	173	48	5	14	47
盐源县	2010	yanyuanxian	605	319	180	11	18	77
德昌县	2010	dechangxian	564	314	137	31	37	45
会理县	2010	huilixian	966	472	302	49	39	104
会东县	2010	huidongxian	653	306	208	23	39	77
宁南县	2010	ningnanxian	527	243	136	14	17	117
普格县	2010	pugexian	297	160	71	7	12	47
布拖县	2010	butuoxian	284	181	83	4	7	9
金阳县	2010	jinyangxian	345	146	90	9	17	83
昭觉县	2010	zhaojuexian	409	172	89	17	21	110
喜德县	2010	xidexian	327	136	84	7	13	87
冕宁县	2010	mianningxian	630	358	159	28	41	44
越西县	2010	yuexixian	602	274	177	16	16	119
甘洛县	2010	ganluoxian	448	234	119	15	34	46
美姑县	2010	meiguxian	307	100	56	5	22	124
雷波县	2010	leiboxian	498	229	107	8	25	129
锦江区	2011	jinjiangqu	5336	2217	2146	319	262	392
青羊区	2011	qingyangqu	13162	4777	6198	807	718	662
金牛区	2011	jinniuqu	9769	3773	4304	641	444	607
武侯区	2011	wuhouqu	20718	8035	9192	865	1289	1337
成华区	2011	chenghuaqu	6926	2971	2548	389	318	700
龙泉驿区	2011	longquanyiqu	3696	1498	1401	255	195	347
青白江区	2011	qingbaijiangqu	2002	726	675	148	102	351
新都区	2011	xindongqu	4034	1560	1562	262	202	468
温江区	2011	wenjiangqu	3597	1332	1412	196	161	496
双流区	2011	shuangliuqu	5659	2337	2113	315	229	665
郫都区	2011	piduqu	3711	1560	1249	230	225	447
金堂县	2011	jintangxian	2782	1243	802	189	169	379
大邑县	2011	dayixian	2470	1095	805	157	132	281
蒲江县	2011	pujiangxian	1172	802	318	100	72	180
新津县	2011	xinjinxian	1938	692	697	137	105	307
都江堰市	2011	dongjiangyanshi	4295	1563	1510	308	222	692
彭州市	2011	pengzhoushi	3854	1570	1195	264	222	603
邛崃市	2011	qionglaishi	2423	1111	721	213	124	254
崇州市	2011	chongzhoushi	3486	1327	1200	276	188	495
简阳市	2011	jianyangshi	4354	1976	1420	204	198	556
自流井区	2011	ziliujingqu	4181	1634	1818	216	220	293
贡井区	2011	gongjingqu	1854	744	770	118	75	147
大安区	2011	daanqu	1820	739	727	94	92	168
沿滩区	2011	yantanqu	709	339	208	41	40	81
荣县	2011	rongxian	1853	942	555	80	87	189
富顺县	2011	fushunxian	2236	1170	633	106	97	230
东区	2011	dongqu	4844	2000	1968	185	266	425
西区	2011	xiqu	1439	615	591	88	62	83
仁和区	2011	renhequ	1120	431	473	63	48	105
米易县	2011	miyixian	787	374	266	27	37	83
盐边县	2011	yanbianxian	600	323	159	24	37	57
江阳区	2011	jiangyangqu	4598	2129	1743	260	218	243
纳溪区	2011	naxiqu	1210	625	374	63	48	100
龙马谭区	2011	longmatanqu	1579	742	443	127	93	174
泸县	2011	luxian	2183	1154	541	126	125	237
合江县	2011	hejiangxian	2076	931	607	226	85	227
叙永县	2011	xuyongxian	1613	651	482	133	70	277
古蔺县	2011	gulinxian	1602	623	434	92	82	371
旌阳区	2011	jingyangqu	5364	2341	2018	270	293	442
罗江区	2011	luojiangqu	865	395	266	76	38	90
中江县	2011	zhongjiangxian	2716	1471	630	113	92	410
广汉市	2011	guanghanshi	2745	1170	919	215	143	298
什邡市	2011	shifangshi	2446	1044	811	164	118	309
绵竹市	2011	mianzhushi	1998	931	631	132	99	205
涪城区	2011	fuchengqu	6816	2747	2933	366	360	410
游仙区	2011	youxianqu	2512	990	1002	148	137	235
安州区	2011	anzhouqu	1515	746	431	97	85	156
三台县	2011	santaixian	3227	1457	825	208	151	586
盐亭县	2011	yantingxian	1348	602	357	86	61	242
梓潼县	2011	zitongxian	984	519	188	88	39	150
北川县	2011	beichuanxian	504	265	132	25	23	59
平武县	2011	pingwuxian	489	198	154	23	14	100
江油市	2011	jiangyoushi	4822	1940	1685	350	220	627
利州区	2011	lizhouqu	4420	1763	1857	263	269	268
昭化区	2011	zhaohuaqu	611	339	105	45	30	92
朝天区	2011	chaotianqu	601	295	140	27	24	115
旺苍县	2011	wangcangxian	1652	717	497	148	82	208
青川县	2011	qingchuanxian	693	401	120	30	20	122
剑阁县	2011	jiangexian	1672	724	364	114	101	269
苍溪县	2011	cangxixian	2123	1041	571	130	100	281
船山区	2011	chuanshanqu	4664	1884	1972	220	243	345
安居区	2011	anjuqu	1061	522	249	62	58	170
蓬溪县	2011	pengxixian	1569	741	424	94	47	263
射洪县	2011	shehongxian	3394	1681	1015	282	120	296
大英县	2011	dayingxian	1323	682	349	90	56	146
内江市中区	2011	neijiangshizhongqu	3714	1515	1594	158	142	305
东兴区	2011	dongxingqu	3242	1442	1120	100	167	413
威远县	2011	weiyuanxian	2155	1231	573	106	92	153
资中县	2011	zizhongxian	2396	1308	601	107	75	305
隆昌市	2011	longchangshi	1810	793	685	74	73	185
乐山市中区	2011	leshanshizhongqu	4837	1991	2056	256	241	293
沙湾区	2011	shawanqu	860	371	286	47	67	87
五通桥区	2011	wutongqiaoqu	1395	630	462	117	79	107
金口河区	2011	jinkouhequ	169	85	52	4	8	20
犍为县	2011	qianweixian	1712	933	449	116	66	148
井研县	2011	jingyanxian	1166	526	305	70	62	193
夹江县	2011	jiajiangxian	1146	537	398	70	58	83
沐川县	2011	muchuanxian	516	255	126	28	18	89
峨边县	2011	ebianxian	376	174	123	16	22	41
马边县	2011	mabianxian	311	137	92	19	6	57
峨眉山市	2011	emeishanshi	2347	1059	870	118	85	215
顺庆区	2011	shunqingqu	6284	2324	2627	268	232	833
高坪区	2011	gaopingqu	1365	725	362	68	75	135
嘉陵区	2011	jialingqu	879	506	189	35	40	109
南部县	2011	nanbuxian	2557	1533	460	85	71	408
营山县	2011	yingshanxian	1946	853	543	91	61	398
蓬安县	2011	penganxian	1312	630	364	99	75	144
仪陇县	2011	yilongxian	2235	1012	620	125	95	383
西充县	2011	xichongxian	1216	612	299	70	48	187
阆中市	2011	langzhongshi	2868	1475	749	219	112	313
东坡区	2011	dongpoqu	3957	1675	1360	239	209	474
彭山区	2011	pengshanqu	1032	479	324	64	46	119
仁寿县	2011	renshouxian	3376	1878	843	167	175	312
洪雅县	2011	hongyaxian	1013	446	320	73	61	113
丹棱县	2011	danlengxian	589	245	191	31	28	94
青神县	2011	qingshenxian	819	365	244	62	36	112
翠屏区	2011	cuipingqu	6446	2517	2804	285	293	547
南溪区	2011	nanxiqu	1038	495	303	58	46	136
叙州区	2011	xuzhouqu	1852	873	539	55	92	293
江安县	2011	jianganxian	930	429	319	39	32	111
长宁县	2011	changningxian	1264	640	349	74	58	143
高县	2011	gaoxian	1109	453	371	50	42	193
珙县	2011	gongxian	1464	673	457	71	42	221
筠连县	2011	junlianxian	937	320	297	31	33	256
兴文县	2011	xingwenxian	834	390	215	37	29	163
屏山县	2011	pingshanxian	475	215	110	25	29	96
广安区	2011	guanganqu	2829	1223	930	133	136	407
前锋区	2011	qianfengqu	0	0	0	0	0	0
岳池县	2011	yuechixian	1832	867	386	77	80	422
武胜县	2011	wushengxian	1579	788	466	78	64	183
邻水县	2011	linshuixian	2129	847	569	88	66	560
华蓥市	2011	huayingshi	1011	466	294	38	40	173
通川区	2011	tongchuanqu	3311	1247	1330	197	225	312
达川区	2011	dachuanqu	3178	1432	893	235	146	472
宣汉县	2011	xuanhanxian	2442	1139	709	121	133	340
开江县	2011	kaijiangxian	1182	638	301	62	73	108
大竹县	2011	dazhuxian	2544	1100	725	94	118	507
渠县	2011	quxian	2689	1185	627	173	130	574
万源市	2011	wanyuanshi	1492	648	384	51	83	326
雨城区	2011	yuchengqu	2798	1147	1033	143	134	341
名山区	2011	mingshanqu	667	344	185	52	44	42
荥经县	2011	yingjingxian	654	359	211	24	26	34
汉源县	2011	hanyuanxian	804	442	207	65	35	55
石棉县	2011	shimianxian	754	297	307	36	35	79
天全县	2011	tianquanxian	498	311	109	23	25	30
芦山县	2011	lushanxian	388	172	138	29	18	31
宝兴县	2011	baoxingxian	235	115	71	10	20	19
巴州区	2011	bazhouqu	3953	2362	924	173	155	339
恩阳区	2011	enyangqu	0	0	0	0	0	0
通江县	2011	tongjiangxian	1656	933	417	52	93	161
南江县	2011	nanjiangxian	1576	834	372	74	36	210
平昌县	2011	pingchangxian	2720	1343	648	149	156	424
雁江区	2011	yanjiangqu	4054	1697	1314	184	180	679
安岳县	2011	anyuexian	3661	1680	1019	186	175	601
乐至县	2011	lezhixian	1688	837	382	129	108	232
马尔康市	2011	maerkangshi	643	298	194	17	42	92
汶川县	2011	wenchuanxian	377	174	102	14	11	76
理县	2011	lixian	187	81	45	11	5	45
茂县	2011	maoxian	405	156	99	22	30	98
松潘县	2011	songpanxian	234	122	49	5	13	45
九寨沟县	2011	jiuzhaigouxian	317	133	89	10	19	66
金川县	2011	jinchuanxian	250	104	61	8	18	59
小金县	2011	xiaojinxian	199	78	51	9	17	44
黑水县	2011	heishuixian	158	68	42	5	6	37
壤塘县	2011	rangtangxian	213	75	38	1	4	95
阿坝县	2011	abaxian	220	73	46	15	8	78
若尔盖县	2011	ruoergaixian	214	109	56	4	2	43
红原县	2011	hongyuanxian	217	94	32	5	9	77
康定市	2011	kangdingshi	974	422	308	45	63	136
泸定县	2011	ludingxian	391	177	101	15	43	55
丹巴县	2011	danbaxian	240	112	60	18	14	36
九龙县	2011	jiulongxian	229	86	60	4	6	73
雅江县	2011	yajiangxian	191	61	50	4	11	65
道孚县	2011	daofuxian	197	71	44	6	11	65
炉霍县	2011	luhuoxian	205	93	49	2	5	56
甘孜县	2011	ganzixian	238	72	59	6	8	93
新龙县	2011	xinlongxian	196	48	24	3	6	115
德格县	2011	degexian	154	54	26	2	12	60
白玉县	2011	baiyuxian	217	63	38	0	2	114
石渠县	2011	shiquxian	219	65	27	0	7	120
色达县	2011	sedaxian	138	53	26	8	9	42
理塘县	2011	litangxian	249	68	33	2	15	131
巴塘县	2011	batangxian	383	168	140	3	6	66
乡城县	2011	xiangchengxian	158	59	28	4	7	60
稻城县	2011	daochengxian	163	52	27	3	11	70
得荣县	2011	derongxian	141	53	27	2	4	55
西昌市	2011	xichangshi	5178	20912	2158	231	265	432
木里县	2011	mulixian	308	170	47	4	11	76
盐源县	2011	yanyuanxian	637	329	199	7	16	86
德昌县	2011	dechangxian	566	324	150	31	37	24
会理县	2011	huilixian	996	461	344	52	45	94
会东县	2011	huidongxian	628	292	198	19	33	86
宁南县	2011	ningnanxian	576	250	173	14	19	120
普格县	2011	pugexian	306	159	72	6	10	59
布拖县	2011	butuoxian	304	89	86	6	9	114
金阳县	2011	jinyangxian	385	181	116	10	19	59
昭觉县	2011	zhaojuexian	458	170	117	17	21	133
喜德县	2011	xidexian	380	165	98	10	17	90
冕宁县	2011	mianningxian	615	364	150	29	48	24
越西县	2011	yuexixian	687	269	195	21	19	183
甘洛县	2011	ganluoxian	430	213	120	20	36	41
美姑县	2011	meiguxian	350	85	61	5	31	168
雷波县	2011	leiboxian	456	229	95	15	27	90
锦江区	2012	jinjiangqu	5933	2481	2301	367	272	512
青羊区	2012	qingyangqu	13790	5127	6452	825	774	612
金牛区	2012	jinniuqu	10810	4059	4872	619	489	771
武侯区	2012	wuhouqu	23636	8848	10680	936	1453	1719
成华区	2012	chenghuaqu	7297	3077	2773	381	293	773
龙泉驿区	2012	longquanyiqu	4170	1667	1640	247	196	420
青白江区	2012	qingbaijiangqu	2239	786	761	151	106	435
新都区	2012	xindongqu	4335	1656	1736	264	214	465
温江区	2012	wenjiangqu	3956	1435	1570	209	165	577
双流区	2012	shuangliuqu	5942	2402	2334	322	249	635
郫都区	2012	piduqu	4203	1648	1538	242	252	523
金堂县	2012	jintangxian	2995	1307	932	202	175	379
大邑县	2012	dayixian	2704	1141	925	179	151	308
蒲江县	2012	pujiangxian	1375	551	377	116	87	244
新津县	2012	xinjinxian	2145	749	825	127	99	345
都江堰市	2012	dongjiangyanshi	4799	1737	1805	327	260	670
彭州市	2012	pengzhoushi	4155	1644	1376	262	226	647
邛崃市	2012	qionglaishi	2687	1109	909	211	148	310
崇州市	2012	chongzhoushi	3624	1380	1282	285	181	496
简阳市	2012	jianyangshi	4772	2159	1684	208	192	529
自流井区	2012	ziliujingqu	4605	1702	2150	225	259	269
贡井区	2012	gongjingqu	1981	774	855	105	93	154
大安区	2012	daanqu	1926	728	784	90	97	227
沿滩区	2012	yantanqu	826	373	243	42	41	127
荣县	2012	rongxian	2088	1018	644	87	101	238
富顺县	2012	fushunxian	2536	1210	843	114	112	257
东区	2012	dongqu	4808	1924	2012	216	266	390
西区	2012	xiqu	1350	591	523	86	59	70
仁和区	2012	renhequ	1119	421	493	61	50	94
米易县	2012	miyixian	897	411	311	27	43	105
盐边县	2012	yanbianxian	615	313	163	22	39	78
江阳区	2012	jiangyangqu	5964	2476	2615	297	292	284
纳溪区	2012	naxiqu	1177	516	431	63	53	114
龙马谭区	2012	longmatanqu	1669	785	496	127	96	165
泸县	2012	luxian	2280	1117	658	135	148	222
合江县	2012	hejiangxian	2392	1024	796	223	87	262
叙永县	2012	xuyongxian	1768	706	575	137	76	274
古蔺县	2012	gulinxian	1740	687	514	96	87	356
旌阳区	2012	jingyangqu	5546	2250	2273	295	299	429
罗江区	2012	luojiangqu	957	421	291	79	41	125
中江县	2012	zhongjiangxian	3004	1561	777	125	134	407
广汉市	2012	guanghanshi	2800	1214	1023	210	142	211
什邡市	2012	shifangshi	2660	1094	940	153	124	349
绵竹市	2012	mianzhushi	2150	965	686	145	105	249
涪城区	2012	fuchengqu	7428	2920	3252	404	375	477
游仙区	2012	youxianqu	2706	1065	1077	144	147	273
安州区	2012	anzhouqu	1626	810	425	83	94	214
三台县	2012	santaixian	3671	1624	985	239	145	678
盐亭县	2012	yantingxian	1523	636	421	97	65	304
梓潼县	2012	zitongxian	1051	538	227	91	41	154
北川县	2012	beichuanxian	682	274	224	35	41	108
平武县	2012	pingwuxian	576	250	176	25	21	104
江油市	2012	jiangyoushi	4979	2055	1842	337	225	520
利州区	2012	lizhouqu	5278	1945	2172	280	300	581
昭化区	2012	zhaohuaqu	574	337	101	39	27	70
朝天区	2012	chaotianqu	595	271	124	24	25	151
旺苍县	2012	wangcangxian	1664	688	540	150	83	203
青川县	2012	qingchuanxian	666	308	160	32	24	142
剑阁县	2012	jiangexian	1754	792	480	117	116	249
苍溪县	2012	cangxixian	2280	1085	636	137	134	288
船山区	2012	chuanshanqu	4972	2010	2126	207	266	363
安居区	2012	anjuqu	1357	560	288	66	65	378
蓬溪县	2012	pengxixian	1591	726	471	89	58	247
射洪县	2012	shehongxian	3789	1934	1152	310	135	258
大英县	2012	dayingxian	1368	672	432	87	63	114
内江市中区	2012	neijiangshizhongqu	4698	1774	1606	167	612	539
东兴区	2012	dongxingqu	3356	1466	1305	100	159	326
威远县	2012	weiyuanxian	2376	1255	755	100	93	173
资中县	2012	zizhongxian	2780	1414	841	119	63	343
隆昌市	2012	longchangshi	1943	789	705	80	87	282
乐山市中区	2012	leshanshizhongqu	5291	2116	2337	257	276	305
沙湾区	2012	shawanqu	845	350	298	45	67	85
五通桥区	2012	wutongqiaoqu	1436	663	469	113	87	104
金口河区	2012	jinkouhequ	161	65	58	3	10	25
犍为县	2012	qianweixian	1805	972	526	119	67	121
井研县	2012	jingyanxian	1488	811	358	85	67	167
夹江县	2012	jiajiangxian	1294	596	484	76	66	72
沐川县	2012	muchuanxian	532	255	133	24	18	102
峨边县	2012	ebianxian	363	165	126	17	18	37
马边县	2012	mabianxian	345	136	115	21	10	63
峨眉山市	2012	emeishanshi	2324	1019	903	123	96	183
顺庆区	2012	shunqingqu	6948	2484	2787	285	243	1149
高坪区	2012	gaopingqu	1375	733	371	63	69	139
嘉陵区	2012	jialingqu	841	489	183	33	35	101
南部县	2012	nanbuxian	2789	1662	529	96	75	427
营山县	2012	yingshanxian	2051	887	601	90	62	411
蓬安县	2012	penganxian	1410	631	389	104	66	220
仪陇县	2012	yilongxian	2625	1042	709	128	100	646
西充县	2012	xichongxian	1422	849	356	48	41	128
阆中市	2012	langzhongshi	3134	1646	818	226	125	319
东坡区	2012	dongpoqu	4833	1933	1806	272	263	559
彭山区	2012	pengshanqu	1106	507	369	67	48	115
仁寿县	2012	renshouxian	4210	1957	1487	173	182	411
洪雅县	2012	hongyaxian	1075	462	348	75	55	135
丹棱县	2012	danlengxian	590	247	215	28	31	69
青神县	2012	qingshenxian	856	352	269	60	40	135
翠屏区	2012	cuipingqu	7073	2631	3183	305	319	635
南溪区	2012	nanxiqu	1325	555	444	65	79	182
叙州区	2012	xuzhouqu	1935	856	606	65	96	312
江安县	2012	jianganxian	1015	433	347	37	56	142
长宁县	2012	changningxian	1368	637	439	72	47	173
高县	2012	gaoxian	1185	473	366	59	51	236
珙县	2012	gongxian	1516	656	490	70	64	236
筠连县	2012	junlianxian	1103	381	353	46	54	269
兴文县	2012	xingwenxian	970	412	286	45	44	183
屏山县	2012	pingshanxian	508	235	128	22	28	95
广安区	2012	guanganqu	3220	1332	1153	136	141	458
前锋区	2012	qianfengqu	0	0	0	0	0	0
岳池县	2012	yuechixian	1956	880	503	84	89	400
武胜县	2012	wushengxian	1752	843	510	85	85	229
邻水县	2012	linshuixian	2379	889	776	96	70	548
华蓥市	2012	huayingshi	1082	479	360	43	44	156
通川区	2012	tongchuanqu	3678	1209	1765	303	215	186
达川区	2012	dachuanqu	3522	1604	1052	247	153	466
宣汉县	2012	xuanhanxian	2989	1152	961	122	144	610
开江县	2012	kaijiangxian	1157	629	297	62	62	107
大竹县	2012	dazhuxian	2772	1182	821	104	131	534
渠县	2012	quxian	2734	1233	684	187	125	505
万源市	2012	wanyuanshi	1579	692	427	52	98	310
雨城区	2012	yuchengqu	3164	1252	1300	160	161	291
名山区	2012	mingshanqu	736	375	215	51	46	49
荥经县	2012	yingjingxian	648	366	204	26	28	24
汉源县	2012	hanyuanxian	858	462	228	66	36	66
石棉县	2012	shimianxian	820	334	329	37	40	80
天全县	2012	tianquanxian	718	391	217	39	34	37
芦山县	2012	lushanxian	443	214	148	27	15	39
宝兴县	2012	baoxingxian	260	116	89	11	13	31
巴州区	2012	bazhouqu	5041	2788	1359	226	203	465
恩阳区	2012	enyangqu	0	0	0	0	0	0
通江县	2012	tongjiangxian	1976	1026	553	69	98	230
南江县	2012	nanjiangxian	1722	896	431	83	93	219
平昌县	2012	pingchangxian	3038	1498	863	150	140	387
雁江区	2012	yanjiangqu	4491	1801	1516	186	188	800
安岳县	2012	anyuexian	4112	1751	1142	219	203	797
乐至县	2012	lezhixian	1974	938	525	133	108	270
马尔康市	2012	maerkangshi	710	351	234	19	45	61
汶川县	2012	wenchuanxian	437	187	112	14	14	110
理县	2012	lixian	192	71	54	10	5	52
茂县	2012	maoxian	468	189	122	26	37	94
松潘县	2012	songpanxian	241	128	52	7	11	43
九寨沟县	2012	jiuzhaigouxian	329	151	93	10	20	55
金川县	2012	jinchuanxian	284	118	77	9	18	62
小金县	2012	xiaojinxian	229	94	55	8	21	51
黑水县	2012	heishuixian	169	64	56	4	7	38
壤塘县	2012	rangtangxian	226	67	42	4	2	111
阿坝县	2012	abaxian	229	74	51	9	9	86
若尔盖县	2012	ruoergaixian	245	112	60	5	0	68
红原县	2012	hongyuanxian	232	91	35	6	11	89
康定市	2012	kangdingshi	1037	425	345	47	67	153
泸定县	2012	ludingxian	393	180	99	17	45	52
丹巴县	2012	danbaxian	255	114	64	50	13	14
九龙县	2012	jiulongxian	211	82	67	2	3	57
雅江县	2012	yajiangxian	194	61	62	4	13	54
道孚县	2012	daofuxian	222	82	49	7	10	74
炉霍县	2012	luhuoxian	215	97	42	2	6	68
甘孜县	2012	ganzixian	288	78	66	8	10	126
新龙县	2012	xinlongxian	211	47	26	3	6	129
德格县	2012	degexian	230	47	16	4	4	159
白玉县	2012	baiyuxian	230	47	42	1	5	135
石渠县	2012	shiquxian	238	57	38	0	0	143
色达县	2012	sedaxian	152	48	24	4	9	67
理塘县	2012	litangxian	250	68	34	2	15	131
巴塘县	2012	batangxian	236	76	72	5	6	77
乡城县	2012	xiangchengxian	175	61	37	5	9	63
稻城县	2012	daochengxian	172	50	34	4	10	74
得荣县	2012	derongxian	140	51	28	2	4	55
西昌市	2012	xichangshi	5421	2146	2351	229	280	415
木里县	2012	mulixian	311	157	59	6	12	77
盐源县	2012	yanyuanxian	599	324	181	7	15	72
德昌县	2012	dechangxian	844	386	302	30	49	77
会理县	2012	huilixian	1202	493	399	53	51	206
会东县	2012	huidongxian	664	341	187	21	29	86
宁南县	2012	ningnanxian	616	226	205	14	22	149
普格县	2012	pugexian	348	149	100	7	14	78
布拖县	2012	butuoxian	336	86	98	9	10	133
金阳县	2012	jinyangxian	346	170	98	8	14	56
昭觉县	2012	zhaojuexian	403	149	115	17	14	108
喜德县	2012	xidexian	447	170	106	14	14	143
冕宁县	2012	mianningxian	897	386	305	30	45	131
越西县	2012	yuexixian	688	251	253	19	17	148
甘洛县	2012	ganluoxian	536	211	175	21	24	105
美姑县	2012	meiguxian	371	88	58	5	20	200
雷波县	2012	leiboxian	456	205	105	13	20	113
锦江区	2013	jinjiangqu	6647	2692	2820	379	270	486
青羊区	2013	qingyangqu	14887	5373	7158	883	820	653
金牛区	2013	jinniuqu	11255	4240	5143	718	524	630
武侯区	2013	wuhouqu	25903	9537	11345	1028	1543	2450
成华区	2013	chenghuaqu	7256	3079	2794	362	314	707
龙泉驿区	2013	longquanyiqu	4667	1883	1938	294	210	342
青白江区	2013	qingbaijiangqu	2454	845	846	175	122	466
新都区	2013	xindongqu	5049	1915	2100	310	225	499
温江区	2013	wenjiangqu	4425	1605	1944	225	199	452
双流区	2013	shuangliuqu	6919	2865	2732	391	308	623
郫都区	2013	piduqu	4424	1761	1758	244	229	432
金堂县	2013	jintangxian	3250	1363	1100	214	193	380
大邑县	2013	dayixian	2962	1208	1082	188	161	323
蒲江县	2013	pujiangxian	1552	603	460	123	99	267
新津县	2013	xinjinxian	2267	799	913	137	102	316
都江堰市	2013	dongjiangyanshi	5068	1733	1969	357	277	732
彭州市	2013	pengzhoushi	4435	1758	1516	283	249	629
邛崃市	2013	qionglaishi	2863	1167	995	229	154	318
崇州市	2013	chongzhoushi	3808	1400	1445	298	187	478
简阳市	2013	jianyangshi	5197	2336	1699	209	201	752
自流井区	2013	ziliujingqu	5214	1826	2348	218	281	541
贡井区	2013	gongjingqu	2184	799	975	111	98	201
大安区	2013	daanqu	2037	753	845	99	95	245
沿滩区	2013	yantanqu	865	396	268	41	45	115
荣县	2013	rongxian	2301	1154	766	87	97	197
富顺县	2013	fushunxian	2789	1307	967	127	123	265
东区	2013	dongqu	5069	1986	2159	211	251	462
西区	2013	xiqu	1276	526	538	74	57	81
仁和区	2013	renhequ	1175	442	507	69	55	102
米易县	2013	miyixian	1023	469	359	28	42	125
盐边县	2013	yanbianxian	806	356	255	34	51	110
江阳区	2013	jiangyangqu	7131	2686	2978	311	365	791
纳溪区	2013	naxiqu	1715	714	664	97	94	146
龙马谭区	2013	longmatanqu	1793	860	589	122	95	127
泸县	2013	luxian	2550	1237	784	136	149	244
合江县	2013	hejiangxian	2704	1121	951	246	110	276
叙永县	2013	xuyongxian	1843	717	570	120	77	359
古蔺县	2013	gulinxian	1972	738	587	92	95	460
旌阳区	2013	jingyangqu	6031	2387	2527	321	304	492
罗江区	2013	luojiangqu	1020	458	313	74	39	136
中江县	2013	zhongjiangxian	3287	1655	861	141	161	469
广汉市	2013	guanghanshi	2896	1232	1035	218	152	259
什邡市	2013	shifangshi	2721	1095	996	166	117	347
绵竹市	2013	mianzhushi	2432	1036	825	136	108	327
涪城区	2013	fuchengqu	8028	3012	3669	429	413	505
游仙区	2013	youxianqu	3028	1162	1208	161	158	339
安州区	2013	anzhouqu	1712	828	491	92	90	211
三台县	2013	santaixian	4034	1727	1071	272	186	778
盐亭县	2013	yantingxian	1694	711	433	104	95	351
梓潼县	2013	zitongxian	1245	591	321	102	52	179
北川县	2013	beichuanxian	842	312	252	49	59	170
平武县	2013	pingwuxian	622	265	179	27	28	123
江油市	2013	jiangyoushi	5405	2180	1962	324	248	691
利州区	2013	lizhouqu	5775	2032	2521	291	280	651
昭化区	2013	zhaohuaqu	618	348	113	40	34	83
朝天区	2013	chaotianqu	690	300	184	32	35	139
旺苍县	2013	wangcangxian	1739	711	598	154	91	205
青川县	2013	qingchuanxian	746	325	171	37	27	186
剑阁县	2013	jiangexian	1909	813	505	117	126	348
苍溪县	2013	cangxixian	2534	1198	697	147	147	345
船山区	2013	chuanshanqu	5103	2017	2218	218	295	355
安居区	2013	anjuqu	1345	571	366	73	80	255
蓬溪县	2013	pengxixian	1698	821	516	95	61	199
射洪县	2013	shehongxian	3882	1913	1261	310	150	248
大英县	2013	dayingxian	1593	758	438	82	72	243
内江市中区	2013	neijiangshizhongqu	5007	1856	1702	173	632	644
东兴区	2013	dongxingqu	3526	1527	1373	106	174	346
威远县	2013	weiyuanxian	2558	1323	799	125	102	209
资中县	2013	zizhongxian	3178	1446	1036	127	127	442
隆昌市	2013	longchangshi	2268	823	864	108	112	361
乐山市中区	2013	leshanshizhongqu	5780	2271	2640	283	291	295
沙湾区	2013	shawanqu	937	377	342	54	67	97
五通桥区	2013	wutongqiaoqu	1483	672	501	110	83	117
金口河区	2013	jinkouhequ	169	64	55	3	7	40
犍为县	2013	qianweixian	1885	929	608	141	67	140
井研县	2013	jingyanxian	1310	590	402	74	64	180
夹江县	2013	jiajiangxian	1392	630	532	78	63	89
沐川县	2013	muchuanxian	617	266	160	30	17	144
峨边县	2013	ebianxian	387	173	144	18	18	34
马边县	2013	mabianxian	484	168	181	29	12	94
峨眉山市	2013	emeishanshi	2510	1069	1009	133	111	188
顺庆区	2013	shunqingqu	7824	2561	2973	287	258	1745
高坪区	2013	gaopingqu	1568	843	447	66	80	132
嘉陵区	2013	jialingqu	950	525	239	36	44	106
南部县	2013	nanbuxian	2934	1706	642	99	82	405
营山县	2013	yingshanxian	2155	1018	659	86	82	310
蓬安县	2013	penganxian	1529	753	382	90	76	228
仪陇县	2013	yilongxian	2863	1166	814	139	113	631
西充县	2013	xichongxian	1342	632	484	45	43	138
阆中市	2013	langzhongshi	3447	1834	895	239	130	349
东坡区	2013	dongpoqu	4937	2025	1853	260	266	533
彭山区	2013	pengshanqu	1206	505	450	70	68	113
仁寿县	2013	renshouxian	4360	2088	1485	177	198	412
洪雅县	2013	hongyaxian	1229	493	423	75	74	164
丹棱县	2013	danlengxian	679	259	264	32	33	91
青神县	2013	qingshenxian	942	370	343	64	53	112
翠屏区	2013	cuipingqu	8528	3053	3871	359	384	861
南溪区	2013	nanxiqu	1396	590	457	68	81	200
叙州区	2013	xuzhouqu	2173	963	677	69	114	350
江安县	2013	jianganxian	1355	555	509	48	40	203
长宁县	2013	changningxian	1514	697	474	76	54	213
高县	2013	gaoxian	1278	492	414	60	54	258
珙县	2013	gongxian	1567	668	525	73	67	234
筠连县	2013	junlianxian	1153	410	382	46	51	264
兴文县	2013	xingwenxian	1232	487	381	57	56	251
屏山县	2013	pingshanxian	742	271	207	30	38	196
广安区	2013	guanganqu	3008	1199	1112	124	164	409
前锋区	2013	qianfengqu	441	212	103	19	18	89
岳池县	2013	yuechixian	2096	920	600	91	89	396
武胜县	2013	wushengxian	1891	868	583	95	94	251
邻水县	2013	linshuixian	2582	928	810	86	73	685
华蓥市	2013	huayingshi	1096	492	381	38	35	150
通川区	2013	tongchuanqu	4488	1506	2122	214	255	391
达川区	2013	dachuanqu	3564	1581	1154	228	146	455
宣汉县	2013	xuanhanxian	3578	1438	1222	141	153	624
开江县	2013	kaijiangxian	1290	692	345	67	62	124
大竹县	2013	dazhuxian	3642	1268	957	118	137	562
渠县	2013	quxian	3294	1382	1017	153	160	582
万源市	2013	wanyuanshi	1655	668	500	60	66	341
雨城区	2013	yuchengqu	3561	1330	1515	181	176	359
名山区	2013	mingshanqu	787	372	252	50	56	57
荥经县	2013	yingjingxian	704	353	237	28	33	53
汉源县	2013	hanyuanxian	1081	475	317	80	39	170
石棉县	2013	shimianxian	924	362	393	41	45	83
天全县	2013	tianquanxian	869	374	315	49	46	85
芦山县	2013	lushanxian	469	216	170	25	25	33
宝兴县	2013	baoxingxian	290	124	94	12	19	41
巴州区	2013	bazhouqu	4535	2045	1638	174	254	424
恩阳区	2013	enyangqu	1318	1001	105	47	36	129
通江县	2013	tongjiangxian	2102	1132	633	76	98	163
南江县	2013	nanjiangxian	1720	797	486	84	73	280
平昌县	2013	pingchangxian	3422	1630	1089	165	186	352
雁江区	2013	yanjiangqu	4908	1921	1618	191	207	971
安岳县	2013	anyuexian	4591	1892	1370	216	223	890
乐至县	2013	lezhixian	2066	968	574	122	89	313
马尔康市	2013	maerkangshi	852	353	278	20	59	142
汶川县	2013	wenchuanxian	499	204	135	22	22	116
理县	2013	lixian	222	87	62	13	5	55
茂县	2013	maoxian	584	207	163	41	51	122
松潘县	2013	songpanxian	294	126	70	8	18	72
九寨沟县	2013	jiuzhaigouxian	381	161	102	12	25	81
金川县	2013	jinchuanxian	322	137	84	10	20	71
小金县	2013	xiaojinxian	276	95	67	12	25	77
黑水县	2013	heishuixian	219	73	71	8	13	54
壤塘县	2013	rangtangxian	257	81	48	7	7	114
阿坝县	2013	abaxian	271	84	59	11	14	103
若尔盖县	2013	ruoergaixian	284	116	66	9	17	76
红原县	2013	hongyuanxian	249	105	38	5	5	96
康定市	2013	kangdingshi	1179	486	431	57	70	135
泸定县	2013	ludingxian	418	197	103	16	45	57
丹巴县	2013	danbaxian	265	117	64	42	21	21
九龙县	2013	jiulongxian	250	96	88	3	6	57
雅江县	2013	yajiangxian	206	65	62	5	21	53
道孚县	2013	daofuxian	224	95	48	7	7	67
炉霍县	2013	luhuoxian	250	44	50	0	1	155
甘孜县	2013	ganzixian	287	76	64	8	11	128
新龙县	2013	xinlongxian	221	45	33	3	7	133
德格县	2013	degexian	277	56	19	3	5	194
白玉县	2013	baiyuxian	228	45	41	2	8	132
石渠县	2013	shiquxian	254	54	38	1	0	161
色达县	2013	sedaxian	172	49	27	4	8	84
理塘县	2013	litangxian	290	74	38	3	16	159
巴塘县	2013	batangxian	255	81	80	5	7	82
乡城县	2013	xiangchengxian	177	59	37	5	8	68
稻城县	2013	daochengxian	201	38	33	2	10	118
得荣县	2013	derongxian	146	58	28	1	4	55
西昌市	2013	xichangshi	5933	2259	2599	262	313	500
木里县	2013	mulixian	386	167	130	6	21	62
盐源县	2013	yanyuanxian	732	329	216	16	28	143
德昌县	2013	dechangxian	877	365	334	26	45	107
会理县	2013	huilixian	1281	528	460	56	54	183
会东县	2013	huidongxian	994	391	338	33	48	184
宁南县	2013	ningnanxian	694	259	244	14	23	154
普格县	2013	pugexian	367	147	114	5	17	84
布拖县	2013	butuoxian	351	112	94	8	11	126
金阳县	2013	jinyangxian	406	175	127	9	24	71
昭觉县	2013	zhaojuexian	513	156	165	20	21	151
喜德县	2013	xidexian	416	152	114	13	15	122
冕宁县	2013	mianningxian	981	405	369	34	57	116
越西县	2013	yuexixian	786	263	283	23	18	199
甘洛县	2013	ganluoxian	570	208	185	28	27	122
美姑县	2013	meiguxian	419	94	67	6	20	232
雷波县	2013	leiboxian	731	267	185	23	45	211
锦江区	2014	jinjiangqu	7142	2885	3184	397	283	393
青羊区	2014	qingyangqu	16034	5659	7803	945	795	832
金牛区	2014	jinniuqu	12223	4575	5574	779	557	738
武侯区	2014	wuhouqu	27790	10228	12464	1165	1673	2260
成华区	2014	chenghuaqu	7279	3040	2931	377	326	605
龙泉驿区	2014	longquanyiqu	4821	1990	2014	282	222	313
青白江区	2014	qingbaijiangqu	2603	914	896	173	124	496
新都区	2014	xindongqu	5709	2086	2563	335	267	458
温江区	2014	wenjiangqu	4705	1678	2118	238	216	454
双流区	2014	shuangliuqu	7466	3020	2994	436	370	646
郫都区	2014	piduqu	4577	1829	1856	257	207	428
金堂县	2014	jintangxian	3471	1401	1243	220	203	404
大邑县	2014	dayixian	3186	1218	1261	196	170	341
蒲江县	2014	pujiangxian	1613	607	535	117	91	263
新津县	2014	xinjinxian	2268	792	964	148	103	261
都江堰市	2014	dongjiangyanshi	5193	1830	2150	372	273	568
彭州市	2014	pengzhoushi	4509	1759	1739	291	255	465
邛崃市	2014	qionglaishi	3036	1229	1149	231	175	252
崇州市	2014	chongzhoushi	4185	1508	1703	322	200	452
简阳市	2014	jianyangshi	5357	2348	1882	200	219	708
自流井区	2014	ziliujingqu	5370	1848	2470	224	318	510
贡井区	2014	gongjingqu	2285	821	1072	106	99	187
大安区	2014	daanqu	2221	819	953	112	113	224
沿滩区	2014	yantanqu	911	409	293	49	58	102
荣县	2014	rongxian	2511	1147	925	98	120	221
富顺县	2014	fushunxian	2973	1355	1031	144	143	300
东区	2014	dongqu	5213	2074	2341	218	247	333
西区	2014	xiqu	1331	547	567	73	60	84
仁和区	2014	renhequ	1453	513	670	75	72	123
米易县	2014	miyixian	1087	490	414	37	54	92
盐边县	2014	yanbianxian	832	365	285	29	56	97
江阳区	2014	jiangyangqu	7968	3012	3386	334	385	851
纳溪区	2014	naxiqu	1725	709	692	92	83	149
龙马谭区	2014	longmatanqu	1925	865	686	110	101	163
泸县	2014	luxian	2667	1216	927	140	155	229
合江县	2014	hejiangxian	2814	1098	1083	251	116	266
叙永县	2014	xuyongxian	2040	758	749	125	94	314
古蔺县	2014	gulinxian	2042	709	715	88	89	441
旌阳区	2014	jingyangqu	6353	2453	2799	332	312	457
罗江区	2014	luojiangqu	1047	458	339	71	36	143
中江县	2014	zhongjiangxian	3539	1665	1066	163	185	460
广汉市	2014	guanghanshi	2996	1248	1115	221	159	253
什邡市	2014	shifangshi	2836	1103	1062	176	114	381
绵竹市	2014	mianzhushi	2551	1061	936	150	111	293
涪城区	2014	fuchengqu	8370	3089	3937	442	411	491
游仙区	2014	youxianqu	3128	1189	1315	159	168	297
安州区	2014	anzhouqu	1756	834	530	105	106	181
三台县	2014	santaixian	4241	1787	1199	278	186	791
盐亭县	2014	yantingxian	1783	765	485	104	99	330
梓潼县	2014	zitongxian	1291	601	343	113	57	177
北川县	2014	beichuanxian	926	322	334	48	55	167
平武县	2014	pingwuxian	712	302	223	32	28	127
江油市	2014	jiangyoushi	5413	2166	2094	315	250	588
利州区	2014	lizhouqu	6194	2186	2792	299	332	585
昭化区	2014	zhaohuaqu	635	342	125	41	35	92
朝天区	2014	chaotianqu	767	343	206	31	43	144
旺苍县	2014	wangcangxian	1736	704	613	148	85	186
青川县	2014	qingchuanxian	762	346	193	34	29	160
剑阁县	2014	jiangexian	1924	795	594	104	100	331
苍溪县	2014	cangxixian	2556	1200	746	158	145	307
船山区	2014	chuanshanqu	5445	2096	2421	240	345	343
安居区	2014	anjuqu	1390	584	404	78	80	244
蓬溪县	2014	pengxixian	1701	766	522	98	64	251
射洪县	2014	shehongxian	3909	1903	1294	300	160	252
大英县	2014	dayingxian	1763	783	625	88	83	184
内江市中区	2014	neijiangshizhongqu	4639	1822	1950	179	209	479
东兴区	2014	dongxingqu	3735	1569	1479	113	187	387
威远县	2014	weiyuanxian	2749	1411	890	124	100	224
资中县	2014	zizhongxian	3361	1523	1115	139	121	463
隆昌市	2014	longchangshi	2344	820	1010	99	103	312
乐山市中区	2014	leshanshizhongqu	6052	2295	2808	293	314	342
沙湾区	2014	shawanqu	928	373	348	61	67	79
五通桥区	2014	wutongqiaoqu	1468	661	508	108	83	108
金口河区	2014	jinkouhequ	193	64	68	5	10	46
犍为县	2014	qianweixian	1896	892	628	122	71	183
井研县	2014	jingyanxian	1332	580	437	74	61	180
夹江县	2014	jiajiangxian	1565	636	668	89	69	103
沐川县	2014	muchuanxian	633	265	202	25	21	120
峨边县	2014	ebianxian	445	181	182	23	20	39
马边县	2014	mabianxian	503	157	204	32	20	90
峨眉山市	2014	emeishanshi	2534	1104	1005	122	111	192
顺庆区	2014	shunqingqu	8586	2957	3744	306	314	1265
高坪区	2014	gaopingqu	1586	768	463	69	93	193
嘉陵区	2014	jialingqu	1001	539	247	36	44	135
南部县	2014	nanbuxian	3067	1687	755	107	85	433
营山县	2014	yingshanxian	2222	911	705	99	74	433
蓬安县	2014	penganxian	1662	752	480	92	69	269
仪陇县	2014	yilongxian	2954	1133	865	139	125	692
西充县	2014	xichongxian	1567	751	486	67	54	209
阆中市	2014	langzhongshi	3647	1881	1009	215	151	391
东坡区	2014	dongpoqu	5542	2208	2231	289	273	541
彭山区	2014	pengshanqu	1376	563	512	76	78	147
仁寿县	2014	renshouxian	4693	1955	1650	247	226	615
洪雅县	2014	hongyaxian	1317	505	463	84	85	180
丹棱县	2014	danlengxian	723	237	280	37	39	130
青神县	2014	qingshenxian	966	375	368	65	45	113
翠屏区	2014	cuipingqu	9013	3171	4355	376	389	722
南溪区	2014	nanxiqu	1465	592	505	65	86	217
叙州区	2014	xuzhouqu	2360	950	787	78	112	433
江安县	2014	jianganxian	1377	558	557	49	44	169
长宁县	2014	changningxian	1557	704	518	75	72	188
高县	2014	gaoxian	1287	474	461	58	49	245
珙县	2014	gongxian	1577	639	568	74	72	224
筠连县	2014	junlianxian	1341	426	505	48	65	297
兴文县	2014	xingwenxian	1282	490	421	59	56	256
屏山县	2014	pingshanxian	807	280	287	34	44	162
广安区	2014	guanganqu	3257	1193	1327	118	149	470
前锋区	2014	qianfengqu	611	279	197	23	21	91
岳池县	2014	yuechixian	2350	1002	754	98	97	399
武胜县	2014	wushengxian	2010	871	645	100	97	297
邻水县	2014	linshuixian	2759	959	845	81	76	798
华蓥市	2014	huayingshi	1161	491	428	39	39	164
通川区	2014	tongchuanqu	4820	1550	2288	233	282	467
达川区	2014	dachuanqu	3871	1651	1297	239	164	520
宣汉县	2014	xuanhanxian	3532	1442	1244	139	181	526
开江县	2014	kaijiangxian	1313	673	390	64	66	120
大竹县	2014	dazhuxian	3071	1289	1020	122	144	496
渠县	2014	quxian	3347	1361	1147	151	174	514
万源市	2014	wanyuanshi	1680	670	522	58	90	340
雨城区	2014	yuchengqu	4086	1388	1816	179	184	519
名山区	2014	mingshanqu	856	376	271	67	60	82
荥经县	2014	yingjingxian	760	362	262	39	31	66
汉源县	2014	hanyuanxian	1171	486	368	74	61	182
石棉县	2014	shimianxian	1006	360	454	50	55	87
天全县	2014	tianquanxian	893	352	345	45	43	108
芦山县	2014	lushanxian	507	237	188	30	30	22
宝兴县	2014	baoxingxian	327	123	112	12	23	57
巴州区	2014	bazhouqu	4837	2145	1673	200	264	555
恩阳区	2014	enyangqu	1392	997	148	56	39	152
通江县	2014	tongjiangxian	2274	1117	719	84	101	253
南江县	2014	nanjiangxian	1936	866	596	73	94	307
平昌县	2014	pingchangxian	3573	1623	1288	168	223	271
雁江区	2014	yanjiangqu	5187	2022	1867	224	243	831
安岳县	2014	anyuexian	4841	1965	1598	223	235	820
乐至县	2014	lezhixian	2174	1027	623	129	98	297
马尔康市	2014	maerkangshi	845	339	298	18	62	128
汶川县	2014	wenchuanxian	543	226	143	22	30	122
理县	2014	lixian	229	77	76	14	17	45
茂县	2014	maoxian	643	243	197	35	44	124
松潘县	2014	songpanxian	358	133	84	15	27	99
九寨沟县	2014	jiuzhaigouxian	407	164	117	17	34	75
金川县	2014	jinchuanxian	343	143	96	10	29	65
小金县	2014	xiaojinxian	293	104	90	14	25	60
黑水县	2014	heishuixian	240	70	83	10	15	62
壤塘县	2014	rangtangxian	263	89	68	6	8	92
阿坝县	2014	abaxian	338	127	68	15	20	108
若尔盖县	2014	ruoergaixian	295	113	77	7	17	81
红原县	2014	hongyuanxian	263	104	47	8	8	96
康定市	2014	kangdingshi	1197	485	429	48	85	150
泸定县	2014	ludingxian	412	189	106	17	46	54
丹巴县	2014	danbaxian	252	115	72	34	22	9
九龙县	2014	jiulongxian	240	93	83	3	9	52
雅江县	2014	yajiangxian	214	72	74	6	17	45
道孚县	2014	daofuxian	258	85	64	10	8	91
炉霍县	2014	luhuoxian	246	59	64	4	19	100
甘孜县	2014	ganzixian	294	75	78	9	13	119
新龙县	2014	xinlongxian	213	51	39	4	5	114
德格县	2014	degexian	299	57	42	5	7	188
白玉县	2014	baiyuxian	227	49	53	4	7	114
石渠县	2014	shiquxian	262	54	38	1	0	169
色达县	2014	sedaxian	206	44	30	4	7	121
理塘县	2014	litangxian	312	75	45	2	21	169
巴塘县	2014	batangxian	295	84	95	3	11	102
乡城县	2014	xiangchengxian	187	57	40	4	12	74
稻城县	2014	daochengxian	263	43	40	3	13	164
得荣县	2014	derongxian	163	54	34	2	5	68
西昌市	2014	xichangshi	6193	2259	2835	266	342	491
木里县	2014	mulixian	477	167	173	9	23	105
盐源县	2014	yanyuanxian	791	342	257	19	41	132
德昌县	2014	dechangxian	944	393	393	28	43	87
会理县	2014	huilixian	1412	596	507	56	69	184
会东县	2014	huidongxian	1089	429	371	24	41	224
宁南县	2014	ningnanxian	760	287	267	26	23	157
普格县	2014	pugexian	356	146	111	8	18	73
布拖县	2014	butuoxian	495	121	184	9	26	155
金阳县	2014	jinyangxian	457	175	148	8	22	104
昭觉县	2014	zhaojuexian	541	185	168	18	22	148
喜德县	2014	xidexian	419	149	126	11	26	107
冕宁县	2014	mianningxian	1260	484	506	47	85	138
越西县	2014	yuexixian	798	291	286	22	24	175
甘洛县	2014	ganluoxian	598	223	227	17	29	102
美姑县	2014	meiguxian	493	112	97	8	24	252
雷波县	2014	leiboxian	851	309	246	29	49	218
锦江区	2015	jinjiangqu	7762	2876	3473	368	353	692
青羊区	2015	qingyangqu	17273	6121	8341	1002	877	932
金牛区	2015	jinniuqu	12637	4692	6024	733	580	588
武侯区	2015	wuhouqu	30074	11110	13994	1254	1713	2003
成华区	2015	chenghuaqu	7474	3078	3131	380	365	520
龙泉驿区	2015	longquanyiqu	5016	1962	2109	289	240	416
青白江区	2015	qingbaijiangqu	2714	989	1042	194	136	353
新都区	2015	xindongqu	6382	2291	2858	367	298	568
温江区	2015	wenjiangqu	5051	1645	2341	242	261	562
双流区	2015	shuangliuqu	7583	3074	3134	448	384	543
郫都区	2015	piduqu	4842	1963	1967	281	222	409
金堂县	2015	jintangxian	3723	1510	1359	231	200	423
大邑县	2015	dayixian	3347	1241	1368	200	158	380
蒲江县	2015	pujiangxian	1616	583	575	126	98	234
新津县	2015	xinjinxian	2278	816	970	142	104	246
都江堰市	2015	dongjiangyanshi	5284	1804	2256	385	288	551
彭州市	2015	pengzhoushi	4636	1715	1808	277	261	575
邛崃市	2015	qionglaishi	3148	1194	1161	205	153	435
崇州市	2015	chongzhoushi	4291	1572	1725	310	217	467
简阳市	2015	jianyangshi	5389	2082	1973	241	221	872
自流井区	2015	ziliujingqu	5715	1984	2731	216	328	456
贡井区	2015	gongjingqu	2311	816	1086	109	105	195
大安区	2015	daanqu	2411	855	1022	117	133	284
沿滩区	2015	yantanqu	923	400	297	44	66	116
荣县	2015	rongxian	2559	1080	955	107	129	288
富顺县	2015	fushunxian	3101	1346	1150	151	150	304
东区	2015	dongqu	5265	2041	2321	237	242	424
西区	2015	xiqu	1313	528	578	73	56	78
仁和区	2015	renhequ	1452	422	693	68	64	118
米易县	2015	miyixian	1132	489	458	42	59	84
盐边县	2015	yanbianxian	877	348	312	36	53	128
江阳区	2015	jiangyangqu	8664	3258	3796	364	412	834
纳溪区	2015	naxiqu	1664	628	719	90	67	160
龙马谭区	2015	longmatanqu	2206	923	870	108	110	195
泸县	2015	luxian	2902	1301	1051	167	157	226
合江县	2015	hejiangxian	2855	1091	1187	218	118	241
叙永县	2015	xuyongxian	2187	775	840	124	98	350
古蔺县	2015	gulinxian	1940	662	761	82	78	357
旌阳区	2015	jingyangqu	6909	2713	3086	356	331	423
罗江区	2015	luojiangqu	1067	456	360	76	45	130
中江县	2015	zhongjiangxian	3415	1569	1144	159	163	380
广汉市	2015	guanghanshi	3267	1333	1276	224	167	267
什邡市	2015	shifangshi	2877	1156	1088	184	136	313
绵竹市	2015	mianzhushi	2633	1023	981	168	140	321
涪城区	2015	fuchengqu	8459	2959	4110	419	445	526
游仙区	2015	youxianqu	3263	1185	1451	151	167	309
安州区	2015	anzhouqu	1694	811	531	86	94	172
三台县	2015	santaixian	4286	1749	1356	275	181	725
盐亭县	2015	yantingxian	1881	757	532	108	84	400
梓潼县	2015	zitongxian	1332	551	401	96	49	235
北川县	2015	beichuanxian	1100	422	378	66	67	167
平武县	2015	pingwuxian	712	293	219	31	32	137
江油市	2015	jiangyoushi	5430	2218	2206	300	220	486
利州区	2015	lizhouqu	6622	2292	3018	325	374	613
昭化区	2015	zhaohuaqu	690	338	182	37	39	94
朝天区	2015	chaotianqu	731	295	232	26	45	133
旺苍县	2015	wangcangxian	1791	688	666	151	99	187
青川县	2015	qingchuanxian	829	364	205	42	56	162
剑阁县	2015	jiangexian	1993	749	664	113	91	376
苍溪县	2015	cangxixian	2745	1268	829	149	150	349
船山区	2015	chuanshanqu	5670	2155	2578	248	355	334
安居区	2015	anjuqu	1438	602	435	75	89	237
蓬溪县	2015	pengxixian	1674	707	550	94	68	255
射洪县	2015	shehongxian	4051	1931	1372	311	159	278
大英县	2015	dayingxian	1982	815	697	143	93	234
内江市中区	2015	neijiangshizhongqu	4716	1859	1997	189	205	466
东兴区	2015	dongxingqu	3703	1526	1552	115	168	342
威远县	2015	weiyuanxian	2777	1306	991	142	107	231
资中县	2015	zizhongxian	3426	1514	1213	144	135	420
隆昌市	2015	longchangshi	2397	808	961	106	111	411
乐山市中区	2015	leshanshizhongqu	6320	2427	2971	288	309	325
沙湾区	2015	shawanqu	945	379	353	61	67	85
五通桥区	2015	wutongqiaoqu	1351	598	518	90	71	74
金口河区	2015	jinkouhequ	214	62	30	7	14	51
犍为县	2015	qianweixian	1964	880	702	106	76	200
井研县	2015	jingyanxian	1312	568	460	69	62	153
夹江县	2015	jiajiangxian	1629	643	721	89	83	93
沐川县	2015	muchuanxian	589	245	207	30	22	85
峨边县	2015	ebianxian	474	185	187	29	21	52
马边县	2015	mabianxian	529	191	199	35	18	86
峨眉山市	2015	emeishanshi	2608	984	1109	119	118	278
顺庆区	2015	shunqingqu	9292	3162	4172	301	334	1323
高坪区	2015	gaopingqu	1762	868	596	67	105	126
嘉陵区	2015	jialingqu	1133	593	287	39	43	171
南部县	2015	nanbuxian	3258	1755	956	107	102	338
营山县	2015	yingshanxian	2367	989	796	102	88	392
蓬安县	2015	penganxian	1938	809	626	93	97	313
仪陇县	2015	yilongxian	3028	1219	906	153	123	627
西充县	2015	xichongxian	1759	742	610	80	58	269
阆中市	2015	langzhongshi	3795	1911	1088	207	150	439
东坡区	2015	dongpoqu	5593	2148	2360	277	298	510
彭山区	2015	pengshanqu	1462	603	550	77	66	166
仁寿县	2015	renshouxian	4555	1796	1734	212	216	597
洪雅县	2015	hongyaxian	1339	479	496	79	79	206
丹棱县	2015	danlengxian	744	237	299	36	43	129
青神县	2015	qingshenxian	965	313	400	75	52	125
翠屏区	2015	cuipingqu	9591	3310	4550	393	480	858
南溪区	2015	nanxiqu	1621	560	633	78	70	280
叙州区	2015	xuzhouqu	2345	858	909	86	118	374
江安县	2015	jianganxian	1310	502	511	50	49	198
长宁县	2015	changningxian	1436	598	516	70	62	190
高县	2015	gaoxian	1258	442	504	58	46	208
珙县	2015	gongxian	1609	639	631	73	71	195
筠连县	2015	junlianxian	1322	377	535	52	58	300
兴文县	2015	xingwenxian	1317	470	474	54	59	260
屏山县	2015	pingshanxian	942	278	370	49	54	191
广安区	2015	guanganqu	3505	1202	1477	165	174	487
前锋区	2015	qianfengqu	651	270	204	27	27	123
岳池县	2015	yuechixian	2590	1085	840	104	109	452
武胜县	2015	wushengxian	2174	935	751	100	98	290
邻水县	2015	linshuixian	2871	983	1024	83	92	689
华蓥市	2015	huayingshi	1245	514	496	40	38	157
通川区	2015	tongchuanqu	4955	1553	2375	227	296	504
达川区	2015	dachuanqu	3763	1686	1340	166	174	397
宣汉县	2015	xuanhanxian	3601	1476	1263	145	182	535
开江县	2015	kaijiangxian	1391	691	452	61	77	110
大竹县	2015	dazhuxian	3221	1296	1120	119	151	535
渠县	2015	quxian	3495	1322	1236	223	161	553
万源市	2015	wanyuanshi	1781	644	674	48	75	340
雨城区	2015	yuchengqu	4099	1350	1905	187	219	438
名山区	2015	mingshanqu	958	362	296	72	79	149
荥经县	2015	yingjingxian	747	329	249	36	49	84
汉源县	2015	hanyuanxian	1239	488	367	69	56	259
石棉县	2015	shimianxian	1037	369	458	47	64	99
天全县	2015	tianquanxian	1115	443	433	53	61	125
芦山县	2015	lushanxian	564	217	231	37	35	44
宝兴县	2015	baoxingxian	326	118	113	17	19	59
巴州区	2015	bazhouqu	4950	2117	1878	204	265	486
恩阳区	2015	enyangqu	1439	930	215	68	43	183
通江县	2015	tongjiangxian	2255	1033	779	69	94	280
南江县	2015	nanjiangxian	1914	798	664	82	95	275
平昌县	2015	pingchangxian	3374	1522	1274	166	218	194
雁江区	2015	yanjiangqu	5463	2116	2059	232	266	790
安岳县	2015	anyuexian	4992	1914	1799	232	237	810
乐至县	2015	lezhixian	2290	1029	703	137	121	300
马尔康市	2015	maerkangshi	946	347	316	29	72	182
汶川县	2015	wenchuanxian	552	227	166	21	31	107
理县	2015	lixian	266	99	82	16	18	51
茂县	2015	maoxian	690	253	233	34	52	118
松潘县	2015	songpanxian	427	123	101	32	29	142
九寨沟县	2015	jiuzhaigouxian	435	177	120	17	38	83
金川县	2015	jinchuanxian	380	144	112	12	32	80
小金县	2015	xiaojinxian	327	108	97	13	26	83
黑水县	2015	heishuixian	246	71	81	10	19	65
壤塘县	2015	rangtangxian	248	83	71	7	11	76
阿坝县	2015	abaxian	381	152	107	16	27	79
若尔盖县	2015	ruoergaixian	343	98	68	12	15	150
红原县	2015	hongyuanxian	277	104	49	9	17	98
康定市	2015	kangdingshi	1442	441	534	62	111	294
泸定县	2015	ludingxian	432	189	111	17	50	65
丹巴县	2015	danbaxian	255	111	74	37	21	12
九龙县	2015	jiulongxian	258	79	94	3	8	74
雅江县	2015	yajiangxian	234	57	78	9	12	78
道孚县	2015	daofuxian	249	87	63	7	8	84
炉霍县	2015	luhuoxian	229	66	68	4	28	63
甘孜县	2015	ganzixian	296	65	87	15	14	115
新龙县	2015	xinlongxian	231	44	41	2	8	136
德格县	2015	degexian	315	67	44	0	6	198
白玉县	2015	baiyuxian	218	50	61	3	3	101
石渠县	2015	shiquxian	223	41	42	0	4	136
色达县	2015	sedaxian	219	44	44	1	2	128
理塘县	2015	litangxian	327	60	45	7	12	203
巴塘县	2015	batangxian	283	45	72	5	16	145
乡城县	2015	xiangchengxian	209	52	52	8	8	89
稻城县	2015	daochengxian	255	40	43	8	13	151
得荣县	2015	derongxian	174	44	24	3	4	99
西昌市	2015	xichangshi	6614	2367	3046	273	372	556
木里县	2015	mulixian	523	171	200	9	29	114
盐源县	2015	yanyuanxian	1273	461	535	39	67	171
德昌县	2015	dechangxian	1000	405	414	26	48	107
会理县	2015	huilixian	1603	634	645	63	84	177
会东县	2015	huidongxian	1139	439	399	42	61	198
宁南县	2015	ningnanxian	968	355	328	14	32	239
普格县	2015	pugexian	398	165	132	8	24	69
布拖县	2015	butuoxian	536	141	174	11	26	184
金阳县	2015	jinyangxian	482	187	132	13	29	121
昭觉县	2015	zhaojuexian	567	203	194	20	26	124
喜德县	2015	xidexian	571	183	183	24	40	142
冕宁县	2015	mianningxian	1416	552	566	51	95	152
越西县	2015	yuexixian	895	325	319	28	31	192
甘洛县	2015	ganluoxian	677	237	272	27	32	109
美姑县	2015	meiguxian	622	136	179	12	32	263
雷波县	2015	leiboxian	926	306	357	34	58	171
锦江区	2016	jinjiangqu	8065	3150	3758	383	341	433
青羊区	2016	qingyangqu	17609	6186	8638	973	923	889
金牛区	2016	jinniuqu	12804	4764	6105	725	533	677
武侯区	2016	wuhouqu	32245	11673	15020	1332	1736	2484
成华区	2016	chenghuaqu	8112	3242	3472	414	416	568
龙泉驿区	2016	longquanyiqu	5286	2071	2358	289	249	319
青白江区	2016	qingbaijiangqu	2743	975	1101	171	149	347
新都区	2016	xindongqu	7087	2490	3327	443	320	507
温江区	2016	wenjiangqu	5306	1775	2440	260	275	556
双流区	2016	shuangliuqu	8261	3404	3575	464	416	402
郫都区	2016	piduqu	5136	2067	2169	279	239	382
金堂县	2016	jintangxian	4099	1527	1622	252	227	471
大邑县	2016	dayixian	3651	1279	1619	204	157	392
蒲江县	2016	pujiangxian	1692	615	621	131	108	217
新津县	2016	xinjinxian	2357	846	1030	150	106	225
都江堰市	2016	dongjiangyanshi	5506	1809	2458	368	333	538
彭州市	2016	pengzhoushi	4914	1777	1999	290	290	558
邛崃市	2016	qionglaishi	3335	1235	1336	216	157	391
崇州市	2016	chongzhoushi	4396	1583	1853	323	217	420
简阳市	2016	jianyangshi	5750	2250	2223	238	250	789
自流井区	2016	ziliujingqu	5977	1999	2947	219	355	457
贡井区	2016	gongjingqu	2345	803	1134	103	133	172
大安区	2016	daanqu	2389	795	1059	126	159	250
沿滩区	2016	yantanqu	877	337	304	45	74	117
荣县	2016	rongxian	2738	1101	1075	112	151	299
富顺县	2016	fushunxian	3252	1309	1269	173	166	335
东区	2016	dongqu	5300	2050	2367	237	263	383
西区	2016	xiqu	1297	512	590	78	49	68
仁和区	2016	renhequ	1437	488	702	72	65	110
米易县	2016	miyixian	1207	483	481	43	67	133
盐边县	2016	yanbianxian	930	362	341	36	54	137
江阳区	2016	jiangyangqu	8374	3161	4060	369	350	434
纳溪区	2016	naxiqu	1835	660	855	99	82	139
龙马谭区	2017	longmatanqu	2212	919	874	105	116	198
泸县	2016	luxian	3281	1376	1358	174	158	215
合江县	2016	hejiangxian	2909	1127	1254	223	108	197
叙永县	2016	xuyongxian	2222	744	917	119	85	357
古蔺县	2016	gulinxian	2021	668	824	81	80	368
旌阳区	2016	jingyangqu	7391	2738	3291	393	351	618
罗江区	2016	luojiangqu	1095	465	386	65	53	126
中江县	2016	zhongjiangxian	3474	1579	1195	160	182	358
广汉市	2016	guanghanshi	3329	1313	1336	229	165	286
什邡市	2016	shifangshi	2942	1146	1177	191	136	292
绵竹市	2016	mianzhushi	2868	1060	1127	176	158	347
涪城区	2016	fuchengqu	9004	3128	4511	420	467	478
游仙区	2016	youxianqu	3510	1324	1540	154	185	307
安州区	2016	anzhouqu	1743	810	569	91	100	173
三台县	2016	santaixian	4411	1770	1444	272	201	724
盐亭县	2016	yantingxian	2026	780	638	117	93	398
梓潼县	2016	zitongxian	1305	530	420	98	53	204
北川县	2016	beichuanxian	1178	372	449	70	75	212
平武县	2016	pingwuxian	705	285	247	32	34	107
江油市	2016	jiangyoushi	5535	2186	2317	303	236	493
利州区	2016	lizhouqu	6770	2213	3175	325	385	672
昭化区	2016	zhaohuaqu	727	322	214	36	51	104
朝天区	2016	chaotianqu	775	295	269	28	49	134
旺苍县	2016	wangcangxian	1858	677	724	133	105	219
青川县	2016	qingchuanxian	827	348	236	35	48	160
剑阁县	2016	jiangexian	2102	691	732	99	99	481
苍溪县	2016	cangxixian	2713	1127	901	141	131	413
船山区	2016	chuanshanqu	5971	2200	2783	257	415	316
安居区	2016	anjuqu	1462	543	455	81	99	284
蓬溪县	2016	pengxixian	1846	734	652	103	87	270
射洪县	2016	shehongxian	4169	1883	1471	301	175	339
大英县	2016	dayingxian	1980	774	736	115	97	258
内江市中区	2016	neijiangshizhongqu	5036	1909	2213	203	240	471
东兴区	2016	dongxingqu	3914	1631	1656	125	186	316
威远县	2016	weiyuanxian	2762	1257	1040	145	120	200
资中县	2016	zizhongxian	3438	1440	1278	138	131	451
隆昌市	2016	longchangshi	2518	1039	1056	113	139	171
乐山市中区	2016	leshanshizhongqu	6524	2441	3114	302	324	343
沙湾区	2016	shawanqu	963	357	384	76	67	79
五通桥区	2016	wutongqiaoqu	1356	557	540	87	82	90
金口河区	2016	jinkouhequ	213	66	81	5	10	51
犍为县	2016	qianweixian	2043	918	740	107	86	192
井研县	2016	jingyanxian	1298	544	485	74	55	140
夹江县	2016	jiajiangxian	1690	629	773	89	77	122
沐川县	2016	muchuanxian	635	228	246	30	27	104
峨边县	2016	ebianxian	475	171	203	33	23	45
马边县	2016	mabianxian	628	190	267	46	28	97
峨眉山市	2016	emeishanshi	2784	1119	1217	125	126	197
顺庆区	2016	shunqingqu	10069	3378	4594	317	404	1376
高坪区	2016	gaopingqu	1921	933	691	70	106	121
嘉陵区	2016	jialingqu	1206	611	341	40	48	166
南部县	2016	nanbuxian	3760	1881	1182	123	122	452
营山县	2016	yingshanxian	2538	1050	887	107	92	402
蓬安县	2016	penganxian	2117	897	727	110	95	288
仪陇县	2016	yilongxian	3086	1158	980	150	140	658
西充县	2016	xichongxian	1878	769	681	80	66	282
阆中市	2016	langzhongshi	3832	1828	1228	215	153	408
东坡区	2016	dongpoqu	5713	2089	2539	279	315	491
彭山区	2016	pengshanqu	1514	601	599	78	66	170
仁寿县	2016	renshouxian	4776	1887	1887	221	224	557
洪雅县	2016	hongyaxian	1371	477	530	78	80	206
丹棱县	2016	danlengxian	807	260	347	41	40	119
青神县	2016	qingshenxian	1015	331	455	74	58	97
翠屏区	2016	cuipingqu	9940	3403	4907	396	472	762
南溪区	2016	nanxiqu	1634	566	673	82	69	244
叙州区	2016	xuzhouqu	3057	1164	1138	124	157	474
江安县	2016	jianganxian	1706	619	707	70	70	240
长宁县	2016	changningxian	1499	592	576	76	61	194
高县	2016	gaoxian	1317	439	524	58	54	242
珙县	2016	gongxian	1628	637	638	76	71	206
筠连县	2016	junlianxian	1362	429	586	55	61	231
兴文县	2016	xingwenxian	1559	494	603	61	80	321
屏山县	2016	pingshanxian	986	308	392	49	55	182
广安区	2016	guanganqu	4071	1295	1816	178	215	567
前锋区	2016	qianfengqu	711	268	218	30	35	160
岳池县	2016	yuechixian	2736	1119	980	109	113	415
武胜县	2016	wushengxian	2280	962	842	106	103	267
邻水县	2016	linshuixian	2836	973	1058	82	93	630
华蓥市	2016	huayingshi	1360	525	545	46	47	197
通川区	2016	tongchuanqu	5009	1551	2378	233	290	557
达川区	2016	dachuanqu	3809	1528	1498	151	160	472
宣汉县	2016	xuanhanxian	3523	1431	1316	159	198	419
开江县	2016	kaijiangxian	1358	624	474	59	73	128
大竹县	2016	dazhuxian	3332	1290	1241	121	158	522
渠县	2016	quxian	3555	1315	1354	202	170	514
万源市	2016	wanyuanshi	1737	557	688	63	87	342
雨城区	2016	yuchengqu	4270	1423	1952	194	239	462
名山区	2016	mingshanqu	1020	351	331	73	84	181
荥经县	2016	yingjingxian	876	357	327	39	58	95
汉源县	2016	hanyuanxian	1307	520	487	64	56	180
石棉县	2016	shimianxian	1043	321	482	45	62	133
天全县	2016	tianquanxian	1146	445	454	51	71	125
芦山县	2016	lushanxian	624	229	253	36	41	65
宝兴县	2016	baoxingxian	341	115	112	17	24	73
巴州区	2016	bazhouqu	5105	2204	1940	193	274	494
恩阳区	2016	enyangqu	1473	897	259	70	47	200
通江县	2016	tongjiangxian	2444	1026	892	88	122	316
南江县	2016	nanjiangxian	2160	823	794	104	127	312
平昌县	2016	pingchangxian	3754	1659	1407	178	218	292
雁江区	2016	yanjiangqu	5676	2095	2344	241	278	718
安岳县	2016	anyuexian	5032	1868	1929	229	224	782
乐至县	2016	lezhixian	2410	969	812	156	114	359
马尔康市	2016	maerkangshi	1020	363	345	30	76	206
汶川县	2016	wenchuanxian	588	233	188	22	37	108
理县	2016	lixian	314	106	100	18	21	69
茂县	2016	maoxian	743	294	262	39	52	96
松潘县	2016	songpanxian	469	125	120	30	45	149
九寨沟县	2016	jiuzhaigouxian	503	180	150	19	47	107
金川县	2016	jinchuanxian	421	150	129	15	32	95
小金县	2016	xiaojinxian	367	114	115	15	24	99
黑水县	2016	heishuixian	265	77	91	10	28	59
壤塘县	2016	rangtangxian	284	85	86	8	13	92
阿坝县	2016	abaxian	423	169	111	17	25	101
若尔盖县	2016	ruoergaixian	373	113	86	9	23	142
红原县	2016	hongyuanxian	321	94	58	9	17	143
康定市	2016	kangdingshi	1618	486	596	71	139	326
泸定县	2016	ludingxian	512	196	113	24	55	124
丹巴县	2016	danbaxian	285	111	86	12	20	56
九龙县	2016	jiulongxian	271	83	96	3	6	83
雅江县	2016	yajiangxian	244	38	72	7	9	118
道孚县	2016	daofuxian	267	93	74	6	10	84
炉霍县	2016	luhuoxian	252	55	62	4	29	102
甘孜县	2016	ganzixian	316	73	93	17	16	117
新龙县	2016	xinlongxian	245	53	54	2	8	128
德格县	2016	degexian	315	57	32	7	6	213
白玉县	2016	baiyuxian	202	51	58	3	2	88
石渠县	2016	shiquxian	216	40	41	0	4	131
色达县	2016	sedaxian	249	60	57	2	3	127
理塘县	2016	litangxian	321	55	46	10	13	197
巴塘县	2016	batangxian	256	37	69	4	14	132
乡城县	2016	xiangchengxian	213	45	60	6	9	93
稻城县	2016	daochengxian	244	40	48	8	14	134
得荣县	2016	derongxian	182	49	22	4	3	104
西昌市	2016	xichangshi	7104	2479	3346	297	436	546
木里县	2016	mulixian	584	175	241	11	27	130
盐源县	2016	yanyuanxian	1378	381	645	56	94	202
德昌县	2016	dechangxian	1022	368	444	29	66	115
会理县	2016	huilixian	1732	658	723	70	88	193
会东县	2016	huidongxian	1365	474	501	37	73	280
宁南县	2016	ningnanxian	959	346	359	22	36	196
普格县	2016	pugexian	452	170	139	10	29	104
布拖县	2016	butuoxian	589	149	200	13	33	194
金阳县	2016	jinyangxian	502	192	163	14	33	100
昭觉县	2016	zhaojuexian	591	206	196	28	33	128
喜德县	2016	xidexian	612	171	209	22	46	164
冕宁县	2016	mianningxian	1506	553	663	52	112	126
越西县	2016	yuexixian	929	315	342	32	33	207
甘洛县	2016	ganluoxian	762	281	330	28	36	87
美姑县	2016	meiguxian	697	134	241	21	44	257
雷波县	2016	leiboxian	1021	311	411	36	65	198
锦江区	2017	jinjiangqu	8940	3360	4387	401	387	405
青羊区	2017	qingyangqu	17678	6307	8688	931	915	837
金牛区	2017	jinniuqu	13500	4950	6558	776	588	628
武侯区	2017	wuhouqu	35127	12681	16577	1422	1883	2564
成华区	2017	chenghuaqu	8842	3435	3789	423	510	685
龙泉驿区	2017	longquanyiqu	5802	2312	2659	298	267	266
青白江区	2017	qingbaijiangqu	2934	1009	1249	193	152	331
新都区	2017	xindongqu	7588	2787	3586	404	343	468
温江区	2017	wenjiangqu	5561	1908	2506	275	292	580
双流区	2017	shuangliuqu	8943	3730	3886	470	432	425
郫都区	2017	piduqu	5410	2142	2363	294	249	362
金堂县	2017	jintangxian	4377	1624	1808	265	220	460
大邑县	2017	dayixian	3800	1415	1683	211	170	321
蒲江县	2017	pujiangxian	1874	669	713	151	119	222
新津县	2017	xinjinxian	2510	880	1130	158	122	220
都江堰市	2017	dongjiangyanshi	5828	1899	2663	409	349	508
彭州市	2017	pengzhoushi	5147	1858	2173	293	285	538
邛崃市	2017	qionglaishi	3563	1304	1509	206	186	358
崇州市	2017	chongzhoushi	4835	1726	2112	336	229	432
简阳市	2017	jianyangshi	5743	2163	2356	216	287	721
自流井区	2017	ziliujingqu	6010	2044	3013	209	344	400
贡井区	2017	gongjingqu	2396	803	1153	107	121	212
大安区	2017	daanqu	2544	856	1126	141	187	234
沿滩区	2017	yantanqu	1120	423	415	56	99	127
荣县	2017	rongxian	2934	1181	1141	116	165	331
富顺县	2017	fushunxian	3544	1419	1388	170	182	385
东区	2017	dongqu	5421	2092	2491	244	273	321
西区	2017	xiqu	1230	495	549	77	66	43
仁和区	2017	renhequ	1477	508	736	68	68	97
米易县	2017	miyixian	1264	506	503	46	69	140
盐边县	2017	yanbianxian	983	365	384	37	57	140
江阳区	2017	jiangyangqu	9153	3326	4517	411	410	489
纳溪区	2017	naxiqu	1856	662	901	90	78	125
龙马谭区	2017	longmatanqu	2866	1080	1243	141	142	260
泸县	2017	luxian	3800	1469	1700	189	180	262
合江县	2017	hejiangxian	3245	1186	1454	234	123	248
叙永县	2017	xuyongxian	2276	739	995	125	101	316
古蔺县	2017	gulinxian	2266	775	942	84	93	372
旌阳区	2017	jingyangqu	7925	3079	3647	377	356	466
罗江区	2017	luojiangqu	1132	481	397	70	53	131
中江县	2017	zhongjiangxian	3629	1677	1272	172	191	317
广汉市	2017	guanghanshi	3500	1368	1496	215	174	247
什邡市	2017	shifangshi	3056	1174	1244	190	162	286
绵竹市	2017	mianzhushi	3064	1118	1277	176	149	344
涪城区	2017	fuchengqu	9407	3337	4723	448	462	437
游仙区	2017	youxianqu	3740	1418	1655	156	203	308
安州区	2017	anzhouqu	1898	884	638	108	116	152
三台县	2017	santaixian	4606	1802	1612	273	211	708
盐亭县	2017	yantingxian	2056	797	671	118	94	376
梓潼县	2017	zitongxian	1387	579	450	103	79	176
北川县	2017	beichuanxian	1252	385	478	70	78	241
平武县	2017	pingwuxian	803	317	282	40	35	129
江油市	2017	jiangyoushi	5719	2219	2528	304	234	434
利州区	2017	lizhouqu	7229	2379	3447	326	409	668
昭化区	2017	zhaohuaqu	751	319	228	35	53	116
朝天区	2017	chaotianqu	874	294	324	31	57	168
旺苍县	2017	wangcangxian	1873	716	749	115	101	192
青川县	2017	qingchuanxian	894	341	278	39	53	183
剑阁县	2017	jiangexian	2174	660	797	101	118	498
苍溪县	2017	cangxixian	2943	1177	1016	159	139	452
船山区	2017	chuanshanqu	6854	2484	3312	269	361	428
安居区	2017	anjuqu	1654	611	530	84	108	321
蓬溪县	2017	pengxixian	1939	763	719	109	101	247
射洪县	2017	shehongxian	4290	1916	1536	294	183	361
大英县	2017	dayingxian	2058	771	784	167	95	241
内江市中区	2017	neijiangshizhongqu	5325	1982	2359	204	263	517
东兴区	2017	dongxingqu	4047	1579	1765	144	238	321
威远县	2017	weiyuanxian	3118	1330	1297	149	131	211
资中县	2017	zizhongxian	3679	1515	1438	146	157	423
隆昌市	2017	longchangshi	2603	1011	1160	107	109	216
乐山市中区	2017	leshanshizhongqu	6967	2605	3411	325	334	292
沙湾区	2017	shawanqu	1047	392	422	71	67	95
五通桥区	2017	wutongqiaoqu	1390	558	560	91	86	95
金口河区	2017	jinkouhequ	218	71	84	4	16	43
犍为县	2017	qianweixian	2127	938	796	105	100	188
井研县	2017	jingyanxian	1369	572	527	82	69	119
夹江县	2017	jiajiangxian	1744	657	827	95	79	86
沐川县	2017	muchuanxian	659	210	268	20	24	137
峨边县	2017	ebianxian	486	167	217	32	28	42
马边县	2017	mabianxian	671	194	293	49	33	102
峨眉山市	2017	emeishanshi	2952	1173	1311	120	133	215
顺庆区	2017	shunqingqu	10564	3603	4679	323	402	1557
高坪区	2017	gaopingqu	2210	993	871	73	118	155
嘉陵区	2017	jialingqu	1416	679	456	40	70	171
南部县	2017	nanbuxian	4036	1877	1386	135	129	509
营山县	2017	yingshanxian	2810	1082	1098	115	107	408
蓬安县	2017	penganxian	2172	874	783	112	104	299
仪陇县	2017	yilongxian	3244	1192	1112	159	174	607
西充县	2017	xichongxian	2164	837	817	93	82	335
阆中市	2017	langzhongshi	4175	1940	1436	220	155	424
东坡区	2017	dongpoqu	6252	2285	2882	306	339	440
彭山区	2017	pengshanqu	1666	656	672	88	77	173
仁寿县	2017	renshouxian	5446	2029	2282	261	271	603
洪雅县	2017	hongyaxian	1539	552	646	86	96	159
丹棱县	2017	danlengxian	845	268	372	42	41	122
青神县	2017	qingshenxian	1107	373	478	82	64	110
翠屏区	2017	cuipingqu	11014	3579	5489	411	477	1058
南溪区	2017	nanxiqu	1733	633	763	81	78	178
叙州区	2017	xuzhouqu	3288	1219	1267	133	176	493
江安县	2017	jianganxian	1930	633	817	80	87	313
长宁县	2017	changningxian	1683	631	688	84	74	206
高县	2017	gaoxian	1528	461	650	66	68	283
珙县	2017	gongxian	1633	540	679	79	62	273
筠连县	2017	junlianxian	1460	483	641	57	76	203
兴文县	2017	xingwenxian	1671	526	675	58	83	329
屏山县	2017	pingshanxian	1070	317	427	46	60	220
广安区	2017	guanganqu	4329	1311	1909	183	255	671
前锋区	2017	qianfengqu	761	284	244	33	47	153
岳池县	2017	yuechixian	3004	1201	1140	116	135	412
武胜县	2017	wushengxian	2421	998	945	105	118	255
邻水县	2017	linshuixian	3152	1070	1220	86	112	664
华蓥市	2017	huayingshi	1397	510	596	55	62	174
通川区	2017	tongchuanqu	5431	1827	2575	238	320	471
达川区	2017	dachuanqu	4992	1880	2154	229	253	476
宣汉县	2017	xuanhanxian	3683	1381	1429	159	219	495
开江县	2017	kaijiangxian	1666	695	628	71	88	184
大竹县	2017	dazhuxian	3497	1349	1401	130	169	448
渠县	2017	quxian	3599	1278	1460	195	178	488
万源市	2017	wanyuanshi	1966	640	838	69	94	325
雨城区	2017	yuchengqu	4593	1558	2179	196	252	408
名山区	2017	mingshanqu	1023	386	377	64	85	111
荥经县	2017	yingjingxian	872	361	322	36	63	90
汉源县	2017	hanyuanxian	1419	550	561	65	57	186
石棉县	2017	shimianxian	1045	325	485	44	62	129
天全县	2017	tianquanxian	1172	429	459	51	68	165
芦山县	2017	lushanxian	700	218	260	38	43	141
宝兴县	2017	baoxingxian	348	114	117	16	27	74
巴州区	2017	bazhouqu	5230	2213	2068	190	283	476
恩阳区	2017	enyangqu	1686	885	428	78	64	231
通江县	2017	tongjiangxian	2816	1129	1125	91	129	342
南江县	2017	nanjiangxian	2321	849	909	117	145	301
平昌县	2017	pingchangxian	3655	1531	1407	170	283	264
雁江区	2017	yanjiangqu	6060	2197	2597	250	324	692
安岳县	2017	anyuexian	5203	1911	2029	229	235	799
乐至县	2017	lezhixian	2548	1037	932	161	109	309
马尔康市	2017	maerkangshi	995	347	349	28	77	194
汶川县	2017	wenchuanxian	648	232	218	22	39	137
理县	2017	lixian	330	104	112	17	26	71
茂县	2017	maoxian	798	316	300	42	53	87
松潘县	2017	songpanxian	481	122	124	32	42	161
九寨沟县	2017	jiuzhaigouxian	565	180	184	21	46	134
金川县	2017	jinchuanxian	461	162	150	14	37	98
小金县	2017	xiaojinxian	384	139	117	14	26	88
黑水县	2017	heishuixian	300	75	98	11	29	87
壤塘县	2017	rangtangxian	256	83	77	8	14	74
阿坝县	2017	abaxian	409	108	120	14	19	148
若尔盖县	2017	ruoergaixian	393	121	88	10	24	150
红原县	2017	hongyuanxian	296	103	55	3	23	112
康定市	2017	kangdingshi	1622	540	618	67	136	261
泸定县	2017	ludingxian	526	200	125	23	54	124
丹巴县	2017	danbaxian	281	110	84	12	20	55
九龙县	2017	jiulongxian	290	86	98	5	8	93
雅江县	2017	yajiangxian	235	64	84	8	12	67
道孚县	2017	daofuxian	277	83	77	8	10	99
炉霍县	2017	luhuoxian	269	61	56	3	25	124
甘孜县	2017	ganzixian	324	67	83	11	19	144
新龙县	2017	xinlongxian	262	57	55	2	7	141
德格县	2017	degexian	329	49	74	1	6	199
白玉县	2017	baiyuxian	221	50	59	4	1	107
石渠县	2017	shiquxian	249	32	57	0	3	157
色达县	2017	sedaxian	263	59	64	1	3	136
理塘县	2017	litangxian	346	59	66	6	14	201
巴塘县	2017	batangxian	276	51	73	3	12	137
乡城县	2017	xiangchengxian	208	43	58	5	9	93
稻城县	2017	daochengxian	248	41	56	10	15	126
得荣县	2017	derongxian	183	36	53	4	3	87
西昌市	2017	xichangshi	7415	2464	3557	322	459	613
木里县	2017	mulixian	567	197	239	7	23	101
盐源县	2017	yanyuanxian	1495	380	713	48	97	257
德昌县	2017	dechangxian	1050	367	435	47	55	146
会理县	2017	huilixian	1946	646	819	72	94	315
会东县	2017	huidongxian	1379	421	517	46	71	324
宁南县	2017	ningnanxian	1093	390	406	38	59	200
普格县	2017	pugexian	482	167	182	16	29	88
布拖县	2017	butuoxian	709	165	260	17	37	230
金阳县	2017	jinyangxian	488	182	169	13	37	87
昭觉县	2017	zhaojuexian	689	185	233	23	48	200
喜德县	2017	xidexian	709	161	243	27	62	216
冕宁县	2017	mianningxian	1596	515	715	56	128	182
越西县	2017	yuexixian	1166	344	423	45	64	290
甘洛县	2017	ganluoxian	806	281	344	31	46	104
美姑县	2017	meiguxian	814	150	297	28	64	275
雷波县	2017	leiboxian	1065	303	493	35	67	167
