# Supplementary material for: Spatial Disparities in Access to Healthcare Professionals in Sichuan: Evidence from County-Level Data
Source: Healthcare (Basel). 2021 Aug 16;9(8):1053. doi: 10.3390/healthcare9081053 (PMC8394835; doi:10.3390/healthcare9081053)
Supplement: Supplementary file 1 [file healthcare-09-01053-s001.zip › healthcare-1239674 Supplmental materials/Table S3.xlsx]

## Sheet: Sheet1
Table S2 The population of county-level units in Sichuan province
Region name (Chinese)	Region name (English)	2009	2010	2011	2012	2013	2014	2015	2016	2017
锦江区	jinjiangqu	411000	423000	439000	454000	470000	493000	511578	537468	537468
青羊区	qingyangqu	554000	568000	586000	601000	619000	640000	656091	672175	672175
金牛区	jinniuqu	712000	718000	723000	732000	741000	754000	755994	760697	760697
武侯区	wuhouqu	862000	944000	959000	983000	1009000	1050000	1085989	1125188	1125188
成华区	chenghuaqu	632000	643000	660000	675000	688000	708000	722776	738164	738164
龙泉驿区	longquanyiqu	588000	592000	599000	604000	615000	632000	643441	659775	659775
青白江区	qingbaijiangqu	409000	410000	414000	413000	415000	417000	417718	419625	419625
新都区	xindongqu	676000	683000	690000	697000	702000	718000	733601	748255	748255
温江区	wenjiangqu	365000	370000	378000	383000	390000	404000	415335	429887	429887
双流区	shuangliuqu	966000	920000	942000	960000	978000	1010000	1038843	1072106	1072106
郫都区	piduqu	504000	509000	513000	519000	526000	542000	558600	575160	575160
金堂县	jintangxian	883000	885000	889000	890000	892000	894000	892037	899757	899757
大邑县	dayixian	518000	518000	519000	512000	513000	512000	511811	513745	513745
蒲江县	pujiangxian	263000	263000	264000	264000	265000	266000	267792	268291	268291
新津县	xinjinxian	306000	308000	309000	308000	310000	312000	312956	315270	315270
都江堰市	dongjiangyanshi	610000	610000	612000	614000	616000	619000	620468	622769	622769
彭州市	pengzhoushi	803000	800000	805000	803000	806000	809000	808140	804970	804970
邛崃市	qionglaishi	660000	658000	660000	656000	657000	657000	658733	656628	656628
崇州市	chongzhoushi	674000	669000	672000	666000	668000	670000	668582	670293	670293
简阳市	jianyangshi	1457000	1468000	1476000	1481000	1486000	1487000	1486705	1493943	1493943
自流井区	ziliujingqu	355000	352000	353000	356000	362000	365000	405082	368257	368257
贡井区	gongjingqu	298000	295000	296000	297000	297000	297000	294967	287531	287531
大安区	daanqu	460000	459000	458000	458000	459000	458000	451427	439964	439964
沿滩区	yantanqu	393000	388000	391000	394000	395000	393000	353872	391644	391644
荣县	rongxian	695000	696000	696000	696000	694000	692000	686058	676362	676362
富顺县	fushunxian	1084000	1070000	1077000	1084000	1090000	1095000	1083199	1075595	1075595
东区	dongqu	319000	316000	316000	314000	312000	308000	305244	297005	297005
西区	xiqu	155000	153000	151000	149000	146000	144000	140655	133352	133352
仁和区	renhequ	218000	220000	223000	226000	229000	231000	231489	233420	233420
米易县	miyixian	218000	216000	218000	219000	222000	223000	219751	221725	221725
盐边县	yanbianxian	206000	208000	209000	211000	211000	213000	209419	208864	208864
江阳区	jiangyangqu	630000	639000	641000	649000	656000	660000	664742	679181	679181
纳溪区	naxiqu	483000	482000	482000	485000	482000	478000	472231	469863	469863
龙马谭区	longmatanqu	343000	345000	349000	352000	357000	361000	363912	370424	370424
泸县	luxian	1077000	1086000	1087000	1087000	1089000	1085000	1072759	1074161	1074161
合江县	hejiangxian	888000	905000	904000	906000	910000	908000	899229	900889	900889
叙永县	xuyongxian	714000	718000	718000	721000	731000	729000	723381	725070	725070
古蔺县	gulinxian	837000	848000	849000	852000	859000	868000	860589	876241	876241
旌阳区	jingyangqu	658000	662000	676000	683000	688000	693000	691900	697285	697285
罗江区	luojiangqu	247000	248000	249000	250000	251000	251000	249430	246310	246310
中江县	zhongjiangxian	1429000	1431000	1432000	1431000	1429000	1429000	1413301	1399224	1399224
广汉市	guanghanshi	600000	603000	605000	606000	607000	607000	606731	603706	603706
什邡市	shifangshi	435000	435000	437000	438000	438000	438000	434958	429665	429665
绵竹市	mianzhushi	515000	513000	506000	507000	507000	507000	503546	501084	501084
涪城区	fuchengqu	672000	679000	685000	692000	701000	711000	719451	731544	731544
游仙区	youxianqu	551000	543000	545000	549000	554000	558000	561891	557704	557704
安州区	anzhouqu	438000	436000	440000	443000	446000	448000	447500	443347	443347
三台县	santaixian	1478000	1476000	1474000	1473000	1475000	1474000	1459291	1423749	1423749
盐亭县	yantingxian	612000	597000	597000	599000	600000	598000	576285	553250	553250
梓潼县	zitongxian	384000	383000	384000	386000	384000	385000	383637	378194	378194
北川县	beichuanxian	238000	240000	241000	241000	241000	240000	238647	235315	235315
平武县	pingwuxian	187000	185000	185000	184000	184000	184000	182466	178723	178723
江油市	jiangyoushi	887000	880000	883000	887000	889000	890000	885620	866328	866328
利州区	lizhouqu	479000	478000	481000	485000	487000	494000	488787	492066	492066
昭化区	zhaohuaqu	241000	240000	240000	243000	240000	236000	237006	232559	232559
朝天区	chaotianqu	212000	205000	207000	209000	207000	208000	205005	202704	202704
旺苍县	wangcangxian	465000	463000	459000	458000	456000	457000	450954	445912	445912
青川县	qingchuanxian	247000	244000	243000	242000	240000	238000	234835	230867	230867
剑阁县	jiangexian	688000	688000	689000	690000	682000	677000	664046	657664	657664
苍溪县	cangxixian	795000	791000	793000	790000	790000	791000	772496	764388	764388
船山区	chuanshanqu	690000	690000	699000	704000	712000	717000	719051	706200	706200
安居区	anjuqu	818000	814000	818000	796000	804000	807000	801886	783564	783564
蓬溪县	pengxixian	768000	743000	740000	711000	717000	718000	712564	692657	692657
射洪县	shehongxian	1027000	1016000	1015000	1005000	1009000	1008000	1001018	972395	972395
大英县	dayingxian	568000	551000	555000	545000	552000	554000	552976	542070	542070
内江市中区	neijiangshizhongqu	537000	531000	533000	535000	536000	536000	531748	519926	519926
东兴区	dongxingqu	880000	883000	886000	888000	892000	895000	883017	882475	882475
威远县	weiyuanxian	746000	747000	748000	748000	746000	741000	729410	718513	718513
资中县	zizhongxian	1313000	1311000	1309000	1308000	1306000	1301000	1281025	1256960	1256960
隆昌市	longchangshi	780000	783000	785000	787000	788000	789000	790000	773544	773544
乐山市中区	leshanshizhongqu	582000	588000	594000	599000	604000	610000	616670	630693	630693
沙湾区	shawanqu	194000	192000	191000	189000	188000	186000	183273	178354	178354
五通桥区	wutongqiaoqu	321000	318000	318000	318000	317000	314000	309704	301658	301658
金口河区	jinkouhequ	53000	53000	53000	53000	53000	53000	51032	49868	49868
犍为县	qianweixian	567000	570000	570000	569000	570000	568000	566722	559530	559530
井研县	jingyanxian	418000	418000	416000	416000	415000	413000	410676	401694	401694
夹江县	jiajiangxian	352000	351000	352000	352000	352000	350000	348676	346427	346427
沐川县	muchuanxian	259000	257000	258000	258000	260000	259000	255650	252726	252726
峨边县	ebianxian	148000	148000	149000	151000	152000	153000	148656	147486	147486
马边县	mabianxian	203000	205000	209000	213000	216000	218000	215449	220388	220388
峨眉山市	emeishanshi	435000	434000	434000	433000	433000	433000	431379	429601	429601
顺庆区	shunqingqu	641000	645000	648000	654000	660000	662000	655826	658626	658626
高坪区	gaopingqu	591000	594000	599000	600000	602000	604000	597366	596843	596843
嘉陵区	jialingqu	701000	695000	697000	702000	705000	705000	691583	687258	687258
南部县	nanbuxian	1303000	1307000	1308000	1316000	1290000	1296000	1272642	1257296	1257296
营山县	yingshanxian	940000	938000	944000	952000	954000	958000	936505	912440	912440
蓬安县	penganxian	713000	699000	711000	713000	716000	715000	695709	681819	681819
仪陇县	yilongxian	1107000	1111000	1123000	1125000	1127000	1124000	1089103	1082014	1082014
西充县	xichongxian	656000	659000	658000	658000	659000	650000	623294	605928	605928
阆中市	langzhongshi	883000	869000	874000	876000	877000	876000	861237	844683	844683
东坡区	dongpoqu	855000	855000	862000	865000	872000	877000	877164	872687	872687
彭山区	pengshanqu	335000	335000	336000	333000	334000	335000	333771	329971	329971
仁寿县	renshouxian	1584000	1594000	1601000	1596000	1602000	1605000	1570378	1543436	1543436
洪雅县	hongyaxian	346000	347000	349000	350000	352000	353000	350552	347519	347519
丹棱县	danlengxian	164000	163000	163000	163000	164000	163000	162717	163062	163062
青神县	qingshenxian	197000	197000	197000	197000	198000	197000	197079	194093	194093
翠屏区	cuipingqu	800000	809000	814000	821000	830000	835000	839003	845940	845940
南溪区	nanxiqu	420000	423000	428000	431000	435000	436000	431664	432688	432688
叙州区	xuzhouqu	1017000	1017000	1022000	1026000	1031000	1034000	1027338	1023976	1023976
江安县	jianganxian	548000	553000	554000	557000	561000	562000	559165	564056	564056
长宁县	changningxian	444000	449000	453000	458000	460000	463000	466346	465193	465193
高县	gaoxian	524000	530000	534000	534000	536000	537000	533146	532480	532480
珙县	gongxian	420000	422000	425000	427000	429000	432000	430243	436524	436524
筠连县	junlianxian	411000	416000	422000	428000	433000	439000	437676	451477	451477
兴文县	xingwenxian	461000	464000	469000	474000	479000	484000	483137	488625	488625
屏山县	pingshanxian	304000	307000	308000	310000	310000	321000	313038	312780	312780
广安区	guanganqu	1261000	1252000	1256000	1257000	899000	903000	897738	898114	898114
前锋区	qianfengqu	-999	-999	-999	-999	368000	370000	368214	369202	369202
岳池县	yuechixian	1199000	1181000	1188000	1187000	1191000	1192000	1180379	1166624	1166624
武胜县	wushengxian	852000	845000	848000	846000	848000	849000	841715	830223	830223
邻水县	linshuixian	1030000	1023000	1031000	1033000	1035000	1039000	1024467	1022303	1022303
华蓥市	huayingshi	358000	360000	362000	362000	363000	364000	361416	360036	360036
通川区	tongchuanqu	421000	427000	432000	438000	595000	598000	597165	597955	597955
达川区	dachuanqu	1340000	1361000	1372000	1375000	1211000	1212000	1204545	1185241	1185241
宣汉县	xuanhanxian	1285000	1295000	1311000	1328000	1312000	1323000	1319027	1299559	1299559
开江县	kaijiangxian	594000	598000	603000	608000	602000	605000	602955	590261	590261
大竹县	dazhuxian	1114000	1105000	1112000	1120000	1120000	1123000	1111880	1100112	1100112
渠县	quxian	1471000	1476000	1479000	1484000	1438000	1420000	1404339	1365468	1365468
万源市	wanyuanshi	604000	593000	598000	603000	598000	600000	588139	578072	578072
雨城区	yuchengqu	352000	349000	347000	347000	347000	347000	343204	340764	340764
名山区	mingshanqu	273000	274000	276000	278000	280000	281000	278926	279093	279093
荥经县	yingjingxian	151000	151000	151000	152000	153000	153000	149977	147852	147852
汉源县	hanyuanxian	323000	322000	328000	330000	330000	330000	321070	319319	319319
石棉县	shimianxian	122000	122000	123000	124000	124000	124000	122029	121738	121738
天全县	tianquanxian	153000	153000	154000	154000	155000	156000	154476	151424	151424
芦山县	lushanxian	119000	120000	120000	121000	122000	122000	120952	119886	119886
宝兴县	baoxingxian	59000	58000	59000	59000	59000	59000	58473	58335	58335
巴州区	bazhouqu	1367000	1377000	1383000	1387000	802000	798000	789303	789633	789633
恩阳区	enyangqu	-999	-999	-999	-999	589000	579000	569000	569300	569300
通江县	tongjiangxian	761000	768000	771000	773000	770000	758000	749038	736595	736595
南江县	nanjiangxian	680000	682000	686000	686000	686000	673000	664246	660096	660096
平昌县	pingchangxian	1044000	1053000	1054000	1054000	1055000	1023000	1021545	1006001	1006001
雁江区	yanjiangqu	1086000	1089000	1095000	1099000	1104000	1106000	1104530	1084595	1084595
安岳县	anyuexian	1595000	1596000	1607000	1617000	1626000	1626000	1608007	1584911	1584911
乐至县	lezhixian	875000	858000	861000	862000	857000	854000	837602	819257	819257
马尔康市	maerkangshi	55000	55000	56000	56000	56000	56000	55388	55663	55663
汶川县	wenchuanxian	103000	102000	101000	101000	101000	100000	97915	95891	95891
理县	lixian	46000	45000	46000	46000	46000	46000	44817	44459	44459
茂县	maoxian	109000	110000	111000	111000	112000	113000	111578	111029	111029
松潘县	songpanxian	74000	74000	75000	76000	76000	76000	74945	75120	75120
九寨沟县	jiuzhaigouxian	66000	65000	66000	67000	68000	68000	67519	67599	67599
金川县	jinchuanxian	74000	73000	73000	74000	74000	74000	72274	70799	70799
小金县	xiaojinxian	81000	80000	81000	81000	81000	81000	80392	79057	79057
黑水县	heishuixian	60000	61000	61000	62000	62000	62000	60854	59937	59937
壤塘县	rangtangxian	36000	41000	41000	42000	43000	43000	43092	44950	44950
阿坝县	abaxian	70000	73000	75000	76000	77000	78000	79505	81919	81919
若尔盖县	ruoergaixian	75000	76000	76000	77000	78000	78000	78641	79934	79934
红原县	hongyuanxian	43000	44000	45000	45000	46000	47000	47186	48878	48878
康定市	kangdingshi	113000	112000	112000	112000	113000	114000	110975	110673	110673
泸定县	ludingxian	85000	85000	86000	87000	88000	88000	87746	87065	87065
丹巴县	danbaxian	60000	60000	60000	61000	61000	61000	59894	58563	58563
九龙县	jiulongxian	63000	64000	65000	66000	67000	67000	66427	66094	66094
雅江县	yajiangxian	48000	48000	49000	50000	50000	51000	51143	49802	49802
道孚县	daofuxian	55000	56000	55000	56000	57000	57000	56943	57603	57603
炉霍县	luhuoxian	45000	45000	46000	47000	47000	48000	46858	47632	47632
甘孜县	ganzixian	62000	67000	67000	68000	70000	71000	67986	68848	68848
新龙县	xinlongxian	46000	50000	50000	51000	51000	51000	49471	49926	49926
德格县	degexian	79000	82000	83000	85000	86000	89000	85689	87669	87669
白玉县	baiyuxian	51000	53000	54000	54000	54000	55000	55143	56893	56893
石渠县	shiquxian	70000	88000	106000	109000	96000	96000	91284	95720	95720
色达县	sedaxian	48000	48000	50000	51000	53000	54000	53846	55397	55397
理塘县	litangxian	61000	64000	65000	66000	68000	69000	67633	68576	68576
巴塘县	batangxian	51000	52000	52000	52000	53000	54000	53617	53195	53195
乡城县	xiangchengxian	29000	30000	30000	30000	30000	30000	30132	29741	29741
稻城县	daochengxian	31000	31000	32000	32000	32000	32000	31643	31878	31878
得荣县	derongxian	26000	26000	26000	26000	26000	26000	25869	25862	25862
西昌市	xichangshi	614000	618000	626000	635000	646000	653000	652971	668434	668434
木里县	mulixian	133000	135000	137000	138000	138000	139000	136921	139147	139147
盐源县	yanyuanxian	375000	377000	381000	386000	390000	392000	377177	385334	385334
德昌县	dechangxian	202000	203000	205000	209000	210000	211000	212737	215423	215423
会理县	huilixian	460000	455000	459000	462000	464000	416000	462485	462406	462406
会东县	huidongxian	401000	407000	412000	416000	421000	424000	421130	427029	427029
宁南县	ningnanxian	184000	187000	187000	190000	192000	193000	192150	197298	197298
普格县	pugexian	164000	171000	176000	184000	192000	199000	197835	211405	211405
布拖县	butuoxian	169000	173000	177000	182000	188000	191000	179243	197603	197603
金阳县	jinyangxian	176000	179000	186000	193000	201000	203000	191603	202710	202710
昭觉县	zhaojuexian	273000	279000	292000	301000	307000	314000	313033	332319	332319
喜德县	xidexian	204000	206000	212000	218000	224000	230000	217044	225813	225813
冕宁县	mianningxian	366000	371000	378000	386000	393000	398000	396312	404014	404014
越西县	yuexixian	316000	319000	328000	336000	346000	353000	349929	364966	364966
甘洛县	ganluoxian	207000	212000	215000	220000	224000	228000	223076	232289	232289
美姑县	meiguxian	235000	243000	246000	255000	262000	269000	259575	270746	270746
雷波县	leiboxian	251000	254000	256000	261000	266000	256000	256081	275983	275983
