# Supplementary material for: Spatial Disparities in Access to Healthcare Professionals in Sichuan: Evidence from County-Level Data
Source: Healthcare (Basel). 2021 Aug 16;9(8):1053. doi: 10.3390/healthcare9081053 (PMC8394835; doi:10.3390/healthcare9081053)
Supplement: Supplementary file 1 [file healthcare-09-01053-s001.zip › healthcare-1239674 Supplmental materials/Table S4.xlsx]

## Sheet: Sheet1
Table S4 The number of healthcare professionals at the municipal level in Sichuan
Location	HT2009	HT2010	HT2011	HT2012	HT2013	HT2014	HT2015	HT2016	HT2017	LD2009	LD2010	LD2011	LD2012	LD2013	LD2014	LD2015	LD2016	LD2017	RN2009	RN2010	RN2011	RN2012	RN2013	RN2014	RN2015	RN2016	RN2017	PH2009	PH2010	PH2011	PH2012	PH2013	PH2014	PH2015	PH2016	PH2017	TE2009	TE2010	TE2011	TE2012	TE2013	TE2014	TE2015	TE2016	TE2017	IN2009	IN2010	IN2011	IN2012
Chengdu	81863	90800	101030	110795	120091	127810	135131	148354	158002	33101	36003	39879	42804	45826	48249	50236	54718	58159	29391	34647	40048	45088	50058	55141	59636	66724	72395	5262	5650	6061	6272	6838	7281	7454	7905	8132	4500	4884	5379	5790	6186	6510	6908	7442	7985	9609	9616	9663	10841
Zigong	11404	11828	12653	13962	15390	16271	17020	17578	18548	5205	5380	5568	5805	6235	6399	6481	6344	6726	4094	4404	4711	5519	6169	6744	7241	7788	8236	595	598	655	663	683	733	744	778	799	539	555	611	703	739	851	911	1038	1098	971	891	1108	1272
Panzhihua	7749	7979	8790	8789	9349	9916	10039	10171	10375	3308	3424	3743	3660	3779	3989	3915	3895	3966	2886	3011	3457	3523	3818	4277	4362	4481	4663	396	395	387	412	416	432	456	466	472	404	412	450	457	456	489	474	498	533	755	737	753	737
Luzhou	12194	13267	14861	16990	19708	21181	22418	22854	25462	5878	6254	6855	7311	8073	8367	8638	8655	9237	3132	3744	4624	6085	7123	8238	9224	10142	11752	902	972	1027	1078	1124	1140	1153	1170	1274	627	679	721	839	985	1023	1040	979	1127	1655	1618	1634	1677
Deyang	13394	14226	16134	17117	18387	19322	20168	21099	22306	6584	6863	7352	7505	7863	7989	8250	8301	8897	3901	4440	5275	5990	6557	7317	7935	8512	9333	909	908	970	1007	1056	1113	1167	1214	1200	669	728	783	845	881	917	982	1045	1085	1331	1287	1764	1770
Mianyang	19670	20584	22217	24242	26610	27620	28157	29417	30868	8873	8959	9464	10172	10788	11055	10945	11185	11738	5923	6660	7707	8629	9586	10460	11184	12135	13037	1393	1424	1391	1455	1560	1596	1532	1557	1620	984	1022	1090	1154	1329	1360	1339	1444	1512	2497	2519	2565	2832
Guangyuan	10462	11414	11672	12811	14031	14574	15401	15772	16738	4912	5585	5280	5426	5727	5916	5994	5673	5886	3063	3315	3654	4213	4789	5269	5796	6251	6839	651	683	757	779	818	815	843	797	806	540	560	626	709	740	769	854	868	930	1296	1271	1355	1684
Suining	10246	11402	12011	13077	13621	14208	14815	15428	16795	4749	5150	5510	5902	6080	6132	6210	6134	6545	3101	3677	4009	4469	4799	5266	5632	6097	6881	691	725	748	759	778	804	871	857	923	449	500	524	587	664	732	764	873	848	1256	1350	1220	1360
Neijiang	12344	11947	13317	15153	16537	16828	17019	17668	18772	6200	6005	6289	6698	6975	7145	7013	7276	7417	3438	3772	4573	5212	5774	6444	6714	7243	8019	576	541	545	566	639	654	696	724	750	532	471	549	1014	1147	720	726	816	898	1598	1158	1361	1663
Leshan	13190	13636	14825	15884	16954	17549	17935	18609	19630	6363	6356	6698	7148	7209	7208	7162	7220	7537	3919	4433	5221	5807	6574	7058	7507	8050	8716	844	862	861	883	953	954	923	974	994	659	689	712	782	800	847	861	905	969	1411	1296	1333	1264
Nanchong	17145	18866	20662	22595	24612	26292	28332	30407	32791	8987	8966	9670	10423	11038	11379	12048	12505	13077	4084	5342	6213	6743	9110	8754	10037	11311	12638	975	1006	1060	1073	1087	1130	1149	1212	1270	753	755	809	816	908	1009	1100	1226	1341	2346	2797	2910	3540
Meishan	9996	10297	10785	12670	13353	14617	14658	15196	16855	5089	5084	5088	5458	5740	5843	5576	5645	6163	2530	2814	3282	4494	4818	5504	5839	6357	7332	620	616	636	675	678	798	756	771	865	555	562	555	619	692	746	754	783	888	1202	1221	1224	1424
Yibin	14113	14534	16349	17998	20938	22066	22751	24688	27010	6752	6706	7005	7269	8186	8284	8034	8651	9022	4250	4740	5764	6640	7897	8964	9633	10744	12096	717	689	725	786	886	916	963	1047	1095	641	612	696	838	939	989	1067	1150	1241	1753	1787	2159	2463
Guangan	8482	8820	9380	10389	11114	12148	13036	13994	15064	3929	4033	4191	4423	4619	4795	4989	5142	5374	2186	2415	2645	3302	3589	4196	4792	5459	6054	404	403	414	444	453	459	519	551	578	379	375	385	429	473	479	538	606	729	1584	1594	1745	1791
Dazhou	14799	15749	16838	18431	20911	21634	22207	22323	24834	6789	7005	7389	7701	8535	8636	8668	8296	9050	3851	4328	4969	6007	7317	7908	8460	8949	10485	775	891	933	1077	981	1006	989	988	1091	782	788	908	928	999	1101	1116	1136	1321	2602	2737	2639	2718
Yaan	6461	6540	6798	7647	8685	9606	10085	10627	11172	3086	3150	3187	3510	3606	3684	3676	3761	3941	1866	2037	2261	2730	3293	3816	4052	4398	4760	398	380	382	417	466	496	518	519	510	320	312	337	373	439	487	582	635	657	791	661	631	617
Bazhong	8531	9310	9905	11777	13097	14012	13932	14936	15708	4431	5061	5472	6208	6605	6748	6400	6609	6607	1770	2060	2361	3206	3951	4424	4810	5292	5937	413	425	448	528	546	581	589	633	646	507	500	490	534	647	721	715	788	904	1410	1264	1134	1301
Ziyang	10959	12356	13757	15349	16762	17559	18134	13118	13811	5374	5696	6190	6649	7117	7362	7141	4932	5145	2615	3372	4135	4867	5261	5970	6534	5085	5558	661	689	703	746	738	776	842	626	640	584	630	661	691	720	795	845	616	668	1725	1969	2068	2396
Abazhou	3478	3427	3634	3991	4710	5060	5518	6091	6316	1557	1370	1565	1332	1829	1932	1986	2103	2092	769	826	904	1043	1243	1444	1603	1841	1992	105	107	126	131	178	191	228	241	236	158	177	184	200	281	336	387	440	455	889	947	855	920
Ganzizhou	4466	4186	4683	4849	5300	5540	5849	6208	6409	1743	1685	1777	1671	1735	1741	1582	1622	1688	769	841	1127	1145	1284	1426	1577	1679	1840	118	120	127	167	167	163	191	190	173	211	212	240	235	255	307	328	360	357	1625	1328	1412	1631
Liangshanzhou	12104	12747	13260	14485	16437	17934	20211	21805	23469	5774	5842	5842	5938	6277	6668	7267	7363	7218	4365	4052	4379	5097	6024	6902	8075	9153	10045	465	475	497	503	582	605	694	778	871	590	632	663	650	787	907	1086	1284	1440	1643	1746	1879	2297
[truncated: 5 more columns]
